# Supplementary material for: A large-scale systematic survey of SARS-CoV-2 antibodies reveals recurring molecular features
Source: bioRxiv. 2021 Nov 30:2021.11.26.470157. Preprint. [Version 1] doi: 10.1101/2021.11.26.470157 (PMC8647650; doi:10.1101/2021.11.26.470157)
Supplement: Supplement 8 [file media-8.xlsx]

## Sheet: Data S2
Name	Antigen	Resources	CDRH1_AA	CDRL1_AA	CDRH2_AA	CDRL2_AA	CDRH3_AA	CDRL3_AA	VH Genbank ID	VL Genbank ID	dataset	cluster
321.5.GC.28.2C09	HA	Turner JS et al. Nature. 2020 Oct;586(7827):127-32.	GGAISSSGYF	SSDVGGYNY	IYYSGST	DVS	ARSLKEAFEAFDI	SSYTSSTTLV	MT200211.1	MT200212.1	train set
321.5.PB.5.8G08	HA	Turner JS et al. Nature. 2020 Oct;586(7827):127-32.	GYNFDRSW	QSILYSSNNKNY	IYPDDSDT	WAS	ARGGGYCDSSSCHMLGYFDY	QQYYFSPYS	MT200415.1	MT200416.1	train set
COV2-2828	Spike	Zost et al. Nat. Med. 26:1422-1427 (2020)	GFTFRDYS	SGSIASNY	ISSGGSYI	EDN	ARGGSILWWLIDY	QSYDSTSRVV	MT665454.1	MT665067.1	train set
COV047_P3_IgG_61-P1369	Spike	Robbiani et al. Nature 584:437-442 (2020)	GYTFTSHY	QGISSY	INPSGGGT	GAS	ASSSSTPDYYGMDV	QQLNSYPLCS	MW293220.1	MW293675.1	train set
C703	Spike	Gaebler et al. Nature 591:639-644 (2021)	GFTFSHYA	SIGSKN	ISGTGGNS	YDN	AKGGDFWSGYLIPFDS	LVWDGSGDPWV			train set
W85-2A05	HA	Liu Y et al. Nature communications. 2019 Jan 18;10(1):1-3.	GGSIRSPSYF	QSLLHSNAYTY	IYDGGRT	LGS	ARRTSGGSYYEYFHH	MQALHTPFT	MK311705.1	MK311956.1	train set
321.11.PB.6.1B03	HA	Turner JS et al. Nature. 2020 Oct;586(7827):127-32.	GFTFSSYG	SSNIGSKA	IWYDGSKK	SND	ARDPLTRFFDWLPYAMDV	SVWDDSLNGVV	MT200605.1	MT200606.1	train set
C062	Spike	Gaebler et al. Nature 591:639-644 (2021)	GFTFSTYS	SGSIASNY	ISSSSSYI	EDN	ARERGYYGGKTPPFL	QSYDSSNYWV			train set
HK_CV07-127	Spike	Kreye et al. Cell 183:1058-1069 (2020)	GGSISSSSYY	QGISSW	IYYSGST	AAS	ARHPLALITIFGVSRQYGMDV	QQANSFPWT			train set
C165	Spike	Robbiani et al. Nature 584:437-442 (2020)	GGTFSSYA	QSVSSTY	IIPIVGIA	GAS	ARDLLDPQLDDAFDI	QQYGSSPWT			train set
CV1-29	Spike	Jennewein et al. Cell Rep. 36:109353 (2021)	GYTFTSYD	KLGHKY	MNPSSGNT	QDS	ARGPSGWYEGRFDP	QAWDSSTRV			train set
01.a.30_Heavy	HA	Joyce MG et al. Cell. 2016 Jul 28;166(3):609-23.	GESITGYF	QGIKNY	INNNGDT	AAS	TRYPLYYDRHGVFYHKITAYGMDI	QQLSGYPRT	KX386612.1	KX386152.1	train set
C529	Spike	Gaebler et al. Nature 591:639-644 (2021)	GFTFNNYA	QTISPW	ISGSGANT	KAS	AKVLSPTYYDSWSGPDAFDF	QQYNSYSSWT			train set
16.a.81_Heavy	HA	Joyce MG et al. Cell. 2016 Jul 28;166(3):609-23.	GYTFSRFG	QSVARF	ISGYTGET	YAS	ARDKKQGEVVLPAVSFRWFAP	QQSYRAPFT	KX386757.1	KX386270.1	train set
2E01_	HA	Madsen A et al. Immunity. 2020 Oct 13;53(4):852-63.	GYTFINHA	QSAGSKS	IIPIFGLA	GAS	ARDTVAVYEDFDWSSPYFFYMDV	QRYGTSLVT	MN889000.1	MN889001.1	train set
CN1-8	Spike	Jennewein et al. Cell Rep. 36:109353 (2021)	GFTFSSYA	QTVLYSSNNKNY	ISGSGGTT	WAS	ARANGDYDLPYFDY	QQYYNTPPT	MZ151199.1	MZ151200.1	train set
MOD6_P2_IgG_B4-P1369	Spike	Wang et al. Nature 592:616-622 (2021)	GYTFTNYY	SSNIGSNY	INPSGAGT	KNN	ARDFRGDTSSWHDYYYMDV	AAWDDILSDVV			train set
HL_CV07-217	Spike	Kreye et al. Cell 183:1058-1069 (2020)	GYTFTSYD	SSNIGSNT	MNPNSGNT	DSN	ARGPSWNGYYYYFDY	ASWDDSLNGVV			train set
H3N2_228-14-3F01_	HA	Dugan HL et al. Science translational medicine. 2020 Dec 9;12(573).	RDSINSSDYY	QRISSY	ISHRGNT	GAS	ARVTSSSSYYSIDV	QQSYGTPIT	MW067448.1	MW067567.1	train set
FI370-V	HA	Andrews SF et al. Science translational medicine. 2015 Dec 2;7(316):316ra192-.	GFTFSTYG	QSVSSNNKNF	ISYDGNYK	WAS	AKDSQLRSLLYFDWLSQGYFDH	QQHYRTPPT	KX398455.1	KX398466.1	train set
AG8-2E06	HA	Henry C et al. Cell host & microbe. 2019 Mar 13;25(3):357-66.	GYSFTSYW	QSISSH	IDPSDSFT	SAS	ARQGAPSPGTLMHYYGVDV	LQTYSPPFT	MH205332.1	MH205533.1	train set
COV096_HC_130-p1369	Spike	Robbiani et al. Nature 584:437-442 (2020);Wang et al. Sci. Transl. Med. 13:eabf1555 (2021)	GFTFDDYA	NIGSKS	ISWNSASI	DDS	AKGSSSGWTRPLDY	QVWDSSSDPVV	MW293012.1	MW293467.1	train set
F041-362	HA	Kurosawa,Y (unpublished)	GGSISSGRNY	QTISSY	ISYSGVD	AVS	ARVRPFSGYDFYGLDV	QQTYSTPLT	AB363238.1	AB363335.1	train set
HK_CV38-206	Spike	Kreye et al. Cell 183:1058-1069 (2020)	GFTFSDYW	QSISSW	IKQDGSEK	KAS	ARKGNAIDV	LQYNSYSWYT			train set
CQTS062	Spike	Patent: CN111925440A	GFTFDDYA	NIGSKS	ISWNSDSI	YDS	AKDLSSGWDLFDY	QVWDTSGDPLV	MW587446.1	MW587447.1	train set
321.11.GC.18.1A01	HA	Turner JS et al. Nature. 2020 Oct;586(7827):127-32.	GFSFRTSA	QPIGSD	ISSSSLSK	GAS	AKSREYLYYGQDV	QQYNNWPPLT	MT200573.1	MT200574.1	train set
CV2-21	Spike	Jennewein et al. Cell Rep. 36:109353 (2021)	GYTFTKNG	SSNIGRNT	ISPNNGYT	SNY	ARVRVDYDSSGYDAYYYHLDV	AAWDDSLHGWV	MW681654.1	MW681655.1	train set
HL_CV23-121	Spike	Kreye et al. Cell 183:1058-1069 (2020)	GYTFTGYY	SSDVGSYNL	INPNSGGT	EVS	ARELGSWDGRFDY	CSYAGSSTWV			train set
C004_P1_IgG_D6-P1369	Spike	Wang et al. Nature 592:616-622 (2021)	GYTFTSYG	SGSIGSNY	ISTYNGNT	EDN	ARGLAAILGADY	QSYESTHQV			train set
COVA3-06	Spike	Brouwer et al. Science 369:643-650 (2020)	GGTFSSYA	QSVLYSSNNKNY	IIPILGIT	WAS	ARDAPDYYDSSGPTYFDY	QQYYSTPLT			train set
CQTS167	Spike	Patent: CN111925444A	GASISSYF	QGISSW	IYYNGST	AAS	ASTYWDSSGYYYGVDY	QQANSFRLT	MW587602.1	MW587603.1	train set
019_10_1E06	HA	Andrews SF et al. Science translational medicine. 2015 Dec 2;7(316):316ra192-.	GFSISSGFY	SSDIGDYNY	IYHSGAT	EVS	ASYITATMFDAFDI	SSYTDSYTLV	KU167175.1	KU167434.1	train set
Wang-C364	Spike	Wang et al. Sci. Transl. Med. 13:eabf1555 (2021)	GFTFSNAW	SSNIGAGYD	IKSKTHGETT	VNN	ATHRSEAGDLDY	QSYDSSLSGSV			train set
COVD21_P1_HC_G1-p1369	Spike	Robbiani et al. Nature 584:437-442 (2020)	GGSISSGGYY	QSVSTY	IYYSGST	DAS	ASGELSAFGELFPHDY	QQRSNWLFT	MW293159.1	MW293614.1	train set
HL_CV38-136	Spike	Kreye et al. Cell 183:1058-1069 (2020)	GGSISSSNW	SSDVGSYNL	IYHSGST	EGS	ARSSGRGRVVALGSFDP	CSYAGSSTWV			train set
COVD57_P1_HC_A5-1369	Spike	Robbiani et al. Nature 584:437-442 (2020)	GYTFTGYY	SSDVGGYNY	INPNSGGT	DVS	AREYLERYFDGGQRWISYYYMDV	SSYTPNSTLVV			train set
54.a.14_Heavy	HA	Joyce MG et al. Cell. 2016 Jul 28;166(3):609-23.	GYTFTSYG	HSVSRY	ISAYTGHT	GAS	ARDRIQGAVALPNEQLNWFDP	QQHSNWPRT	KX387074.1	KX386453.1	train set
PDI_98	Spike	Wheatley et al. Cell Rep. (In Press) DOI:10.1016/j.celrep.2021.109822	GGSISSGGYY	QSVSSY	IYSSGST	DAS	ARVSDFDWFDP	QQRFNWPPIT			train set
K77-2G07	HA	Liu Y et al. Nature communications. 2019 Jan 18;10(1):1-3.	GFTFGSYG	SNDVGRYDL	ISYDRSDK	EVS	ARTFDSYYIDY	CSYAGSDTWV	MK311419.1	MK312024.1	train set
F004-132	HA	Kurosawa,Y (unpublished)	GGTFSSYA	SLRGSY	IIPILGIA	GKN	ARVQAHAGRYYYGMDV	NSRDSSGNHLRV	AB363094.1	AB363351.1	train set
COV107_Plate2_HC_34-P1369	Spike	Robbiani et al. Nature 584:437-442 (2020)	GLTFSSYG	SSDVGGYNY	IWYDGINK	DVS	ARDRGLRLGGPKYYFDY	SSYTSSSVV			train set
ADI-56040	Spike	Wec et al. Science 369:731-736 (2020)	GFSLNTRELG	SANIASNG	IYWDDDK	YDD	AHTSELPPRRPYAAFDF	ATWDDILNGPV	MT566070.1	MT566071.1	train set
CV1-38	Spike	Jennewein et al. Cell Rep. 36:109353 (2021);Seydoux et al. Immunity 53:98-105.e5 (2020)	GFTFSSYA	QSVSSY	ISYDGSNK	DAS	ARAQTAHYSSSFDY	QQRSNWPPIT	MT462512.1	MT462563.1	train set
C001_P1_IgG_D9-P1369	Spike	Wang et al. Nature 592:616-622 (2021)	AFTFSSYV	SGSIASNY	ISYDGSNK	EDN	AKRTSTYGSWSYYNYFDY	QSYDSSNPVV			train set
CQTS034	Spike	Patent: CN111925441A	GYTFTTYG	QSVSSSY	VSAYNGNT	AAS	ARDYGWFGELSTEGQFDY	HQYASSPRT	MW587410.1	MW587411.1	train set
310-18C2_	HA	Whittle JR et al. 2014 Apr 15;88(8):4047-57.	GGTFNSYA	QSVSSSY	IMPVFRVG	GAS	ASPGPVWFRDTHFFDH	QLYVTSPHSWT	KJ149391.1	KJ149324.1	train set
C2322	Spike	Cho et al. Nature (2021) DOI: 10.1038/s41586-021-04060-7	GFTFDTYA	QDISNY	FSGSGGKT	DAS	ARDQFRKKYDYWSAYYTHNYSGIGYFEE	QQYDNLPPT			train set
ADI-56019	Spike	Wec et al. Science 369:731-736 (2020)	GATYKNSA	HSVVHSDGKTY	IIPLFGVP	QVS	AREEYSGTVHNFFGMDV	MQGTDWPRS	MT566030.1	MT566031.1	train set
16.a.53_Heavy	HA	Joyce MG et al. Cell. 2016 Jul 28;166(3):609-23.	GYTFSSFG	ESIGRF	ISGYTGNT	YAS	ARDKKQGEVVLPAASFRWFAP	QQSFSAPYT	KX386729.1	KX386249.1	train set
C81B10	Spike	Tong et al. Cell 184:4969-4980.e15 (2021)	GGSISSGDYY	QDISKY	IYYSGST	DAS	ARVRGTYYYVSGSYYPRPLYYYYMDV	QQYDNLPR	MW718372.1	MW718524.1	train set
MOD3_P1_IgG_F3-P1369	Spike	Wang et al. Nature 592:616-622 (2021)	EFIVSRNY	QGISSA	IYSGGST	DAS	ARWLKGYFDY	QQFNDYPHPLT			train set
COV107_Plate2_HC_87-P1369	Spike	Robbiani et al. Nature 584:437-442 (2020)	GYTFTTSW	SSNIGSSP	IDPSDSYT	SSN	ATETNSETTDMFTGYSFDP	AAWDDSLSGYV			train set
COVA1-15	Spike	Brouwer et al. Science 369:643-650 (2020)	GFTFSSNA	QSVSSSY	ISYDGSNK	GAS	ARPRGGNYLAGFDP	QQYGSSPQT	MT599834.1	MT599918.1	train set
W85-3A12	HA	Liu Y et al. Nature communications. 2019 Jan 18;10(1):1-3.	GGSISSSAYF	QSLLHSNGYTF	VYHGGST	LGS	ARRTSSGSYYEYFHH	MQALQSPFT	MK311708.1	MK311959.1	train set
MOD7_P1_IgG_A1-P1369	Spike	Wang et al. Nature 592:616-622 (2021)	GFTVSSNY	QSISSSY	IYSGGST	GAS	ARDLMERGGLDY	QQYGSSPPLIT			train set
C1184	Spike	Cho et al. Nature (2021) DOI: 10.1038/s41586-021-04060-7	GFTFSSYW	SGSIASNY	IKQDGSEK	EDN	ARDAYYYGDYDY	QSYDSNKKV			train set
MOD9_P1_IgG_C8-P1369	Spike	Wang et al. Nature 592:616-622 (2021)	GFTVSSNY	QGISSY	IYSGGST	AAS	ARDVFEGAFDI	QQLNSYPLVT			train set	33
HL_CV38-225	Spike	Kreye et al. Cell 183:1058-1069 (2020)	GSTFSDYY	SSNIGSNY	ISSSGSTT	DNY	ARDLWFGRYWGNWLDP	GTWDNSLSAAV			train set
C004_P2_IgG_H5-P1369	Spike	Wang et al. Nature 592:616-622 (2021)	GGTFSSDA	QSISRY	IIPIFGTT	AAS	ARDVTTSPLYGMDV	QQSYRTPLLT			train set
C4-3-3A04	HA	Henry C et al. Cell host & microbe. 2019 Mar 13;25(3):357-66.	GGSIGRHY	QSVSGN	IHATGST	GAS	ARIAFVSSWYGYFDS	QQYDIWWT	MH205284.1	MH205478.1	train set
MOD3_P1_IgG_F1-P1369	Spike	Wang et al. Nature 592:616-622 (2021)	GYSFTSYW	QDISNY	IYPGDSDT	DAS	ASLNGQVTNIEYFQH	QQYENLSLT			train set
AG11-F06	HA	Henry C et al. Cell host & microbe. 2019 Mar 13;25(3):357-66.	GYSFTSFW	DFISNN	IYPGDSET	DAS	ARPQCTAGGCYSGYYALEV	QQSYSSPLT	MH205357.1	MH205560.1	train set
ab059	Spike	Feldman et al. Science Immunology (2021): eabl5842.	GGSISSYY	NIGSKS	IYYSGST	DDS	ARGRYYYDSSGYFGYYYMDV	QVWDSSSDHPVV	OK094343.1	OK094344.1	train set
CV3-17	Spike	Jennewein et al. Cell Rep. 36:109353 (2021)	GFTFSNYG	QDISKY	ILYDGSNR	DAS	AKGGGPYCGGGSCWAHYFDY	QQYDNLPTT	MW681570.1	MW681598.1	train set
241-14-IgA_1D05	HA	Dugan HL et al. Science translational medicine. 2020 Dec 9;12(573).	GFTLTNYA	QSISRD	ISATGGST	GAS	AKDAIAGRVWLQGAFDS	QQYNNWPPIT	MW079655.1	MW079762.1	train set
16.a.76_Heavy	HA	Joyce MG et al. Cell. 2016 Jul 28;166(3):609-23.	GYSFSRFG	QSIGRF	VSGYTGNT	YAS	ARDRKQGEVVLPAASFRWFAP	QQGNSAPYT	KX386752.1	KX386265.1	train set
SFV020_2B03	HA	Li GM et al. Proceedings of the National Academy of Sciences. 2012 Jun 5;109(23):9047-52.	GFTFSNYA	QSVSSSS	ISAGGSNK	DAS	ANRMGLRPDYFDY	QQYGTSAKT	JX027475.1	JX027470.1	train set
PZF10_P1_IgG_G4-P1369	Spike	Wang et al. Nature 592:616-622 (2021)	GFTFSTYG	QDISDH	ISFDGSDK	DAS	AKNIYNYAYIAYYDY	QQYDNLPQT			train set
P008_052	Spike	Graham et al. Immunity 54:1276-1289.e6 (2021)	GGSVTSNNYY	SSDVGAYNF	IYYTGST	DVT	TRQLVLVRGYFDY	CSYAGSFYV	MW802433.1	MW802326.1	train set
PZF12_P1_IgG_D1-P1369	Spike	Wang et al. Nature 592:616-622 (2021)	GGSISSGGYY	QSISKW	IYYSGST	KAS	ARSGLLPAEYSYYYMDV	QQYNRYWT			train set
31.a.47_Heavy	HA	Joyce MG et al. Cell. 2016 Jul 28;166(3):609-23.	GFTSSNSA	QSVSSN	ISGNGGST	GAS	AKDRSPPIYDLLPGYYSSYYYMDV	QQYNNWLRT	KX386961.1	KX386356.1	train set
W85-2C04	HA	Liu Y et al. Nature communications. 2019 Jan 18;10(1):1-3.	GFTFGDYG	SSDVGGYNY	IRSKAYGGTT	EVN	TRDPHSGSYVDY	SSYTSSSTYV	MK311658.1	MK312088.1	train set
8F24	HA	Krause,J.C. and Crowe,J.E. Jr (Unpublished)	GFAFSSYG	QSITDG	FSGSGTST	GAS	AKPPGPYIVVAGLFEN	QQYNNWPPVT	JF966695.1	JF966696.1	train set
C1451	Spike	Cho et al. Nature (2021) DOI: 10.1038/s41586-021-04060-7	GYTFINYG	SSNIGNNA	ISAFNGNT	SND	ARVGVGYCTSTSCYNQPSFDI	AAWDDSLNGHVV			train set
236-14-IgA_2A02	HA	Dugan HL et al. Science translational medicine. 2020 Dec 9;12(573).	GFSFSDYY	GAIIASIY	IDSRSTYR	EGD	AAGSGSYSYHGLDV	QSYDTGLWV	MW079696.1	MW079803.1	train set
PDI_40	Spike	Wheatley et al. Cell Rep. (In Press) DOI:10.1016/j.celrep.2021.109822	GFTFGDYA	QSVSSSY	IRSKAYGGTT	GAS	TRDLMAYYDFWSGYYLRGLGDYYYYYGMDV	QQYGSSPPIT			train set
PZF12_P1_IgG_F9-P1369	Spike	Wang et al. Nature 592:616-622 (2021)	GFTFSSYA	NIGSKS	ISGSGGNP	YDT	AKDGSPRYCSGGSCVAQPDYNWFDP	QVWDKYVV			train set
HK_CV01-123	Spike	Kreye et al. Cell 183:1058-1069 (2020)	GFTFSDYY	QSVSSN	IKGDGSEK	NTS	AKGGWRYFDY	QQRSSWPLT			train set
COV2-2413	Spike	Zost et al. Nat. Med. 26:1422-1427 (2020)	GYTFTSYD	NSNIGSYT	MNPNSGNA	DNN	ARMRSGWPTHGRPDDY	AVWDDSLNGLV	MT665487.1	MT665100.1	train set
COV107_Plate1_HC_95-P1369	Spike	Robbiani et al. Nature 584:437-442 (2020)	GYTFTSYD	QGISSY	MNPNSGNT	AAS	ARGGRYCSSTSCYSHVGFDP	QQLNSYPIT			train set
3p41w48	HA	Tan YC et al. Clinical immunology. 2014 Mar 1;151(1):55-65.	GMSFSNAW	QSLLDRNGFLK	IRSIFDGETA	MGS	GTDVPWLGGHALDV	MQSLQTPWT	KF994248.1	KF994515.1	train set
AG1-E04	HA	Henry C et al. Cell host & microbe. 2019 Mar 13;25(3):357-66.	GFTFRSFA	QSISTY	MWIDGRGK	AAS	ARDQATKGLKP	QQSYSTPYT	MH205400.1	MH205503.1	train set
HL_CV01-226	Spike	Kreye et al. Cell 183:1058-1069 (2020)	GGSISSSSYY	KLGDKY	IYYSGST	EDT	ARHATGTPPYYYYYMDV	QAWDSSTACV			train set
C536	Spike	Gaebler et al. Nature 591:639-644 (2021)	GFTFGAYA	SSNIGSNT	IRSKTYGGTT	SNN	SRGGYYDGSPYYWNRPDAFDI	AAWDDSLNGPDVV			train set
MOD3_P2_IgG_E7-P1369	Spike	Wang et al. Nature 592:616-622 (2021)	GYTFTSYH	TGAVTSGYF	INPSGGSA	STG	ARSHSVAVAGTIF	LLYYGDTQLWV			train set
039_10_5G02	HA	Andrews SF et al. Science translational medicine. 2015 Dec 2;7(316):316ra192-.	GGIFRSYS	ESISKY	VLPFFGTP	AAS	ATGEYQLRSPLDI	QQSYSSPLT	KU167212.1	KU167345.1	train set
CC12.26	Spike	Rogers et al. Science 369:956-963 (2020)	GYSFTSYW	TGAVTSGYY	IYPGDSDT	STS	ARVNYYDSSGYPSFHFDY	LLYYGGAQRWV	MT594063.1	MT594096.1	train set
COV096_HC_140-p1369	Spike	Robbiani et al. Nature 584:437-442 (2020);Wang et al. Sci. Transl. Med. 13:eabf1555 (2021)	GFTVRSYS	QDISSW	MTSSGSYL	AAS	AKEEYYGMDV	QQANRFPIT	MW293096.1	MW293551.1	train set
Mod11_P1_IgG_C9-P1369	Spike	Wang et al. Nature 592:616-622 (2021)	GFTFNDYY	QSISSY	ISTSGSTI	AAS	AREWGGDPNTPDAFDI	QQSHSTPPT			train set
HK_CV38-105	Spike	Kreye et al. Cell 183:1058-1069 (2020)	GFTFSNYW	QGIRND	INTDESTI	AAS	ARQRVARRRGFGESPFYYGLDV	LQNYNFPRT			train set
C539	Spike	Gaebler et al. Nature 591:639-644 (2021)	GFTFDDYA	QDISSW	ISWNGDSI	LAS	AKGVEYSSSSNCDY	QQTNSFPLT			train set
COVA2-03	Spike	Brouwer et al. Science 369:643-650 (2020)	GFTFSSYS	QSVSSY	ISSSSSTI	DAS	AREANSDFWSGYLGYFDY	QQRSNWPQVT			train set
PZF10_P2_IgG_F11-P1369	Spike	Wang et al. Nature 592:616-622 (2021)	GGSISSSGYY	QGITNS	IFYSGST	AAS	ARLLGLIDY	QQYYSSPPHT			train set
310-18A7_	HA	Whittle JR et al. 2014 Apr 15;88(8):4047-57.	GGFFRSNA	QSVSSSY	IIAIFGTA	DAS	ASPRTYHCSGGSCYFSL	QQYGTSPWT	KJ149374.1	KJ149312.1	train set
C2116	Spike	Cho et al. Nature (2021) DOI: 10.1038/s41586-021-04060-7	GGSVSSGSYY	SSNIGSNT	IYYSGST	SNN	ARDRIVVVPAATPDYYGMDV	AAWDDSLNGPNYV			train set
042_10_4C06	HA	Andrews SF et al. Science translational medicine. 2015 Dec 2;7(316):316ra192-.	GLIFKNAW	QSVGNS	IKSKSEGGTA	DAS	ATIGIDYNSRSGYFSFDY	QQRANWAPFT	KU167223.1	KU167351.1	train set
C2179	Spike	Cho et al. Nature (2021) DOI: 10.1038/s41586-021-04060-7	GFTFSSFT	QSISSW	ISSSSSTI	KAS	ARDLFMYYDILTGYYNTPTYFDY	QQYNSYSPT			train set
PZF10_P2_IgG_G6-P1369	Spike	Wang et al. Nature 592:616-622 (2021)	GYTFTNYW	QSISSY	IYPGDSDT	GAS	ASFRSGSYYQDWFDP	QQSYSTPLVT			train set
PZF12_P1_IgG_E7-P1369	Spike	Wang et al. Nature 592:616-622 (2021)	GFTFSHYG	QSISSY	ISNDGINK	GAS	ANLITMVWGPPV	QQSYSIPLT			train set
321.5.PB.5.7F06	HA	Turner JS et al. Nature. 2020 Oct;586(7827):127-32.	GVSISVGSYY	SSDIGSYNF	FFSGGDT	EVT	ARANSGSYLAVLAFEL	STYAGFIWV	MT200387.1	MT200388.1	train set
C2025	Spike	Cho et al. Nature (2021) DOI: 10.1038/s41586-021-04060-7	GFTVSSNY	QDISSY	IYSGGST	DAS	AREYGDWE	HQYDNLPRT			train set
COV2-2622	Spike	Zost et al. Nat. Med. 26:1422-1427 (2020)	GGSISSSNW	SSDVGSYNL	IYHSGST	EVS	ARGWYFDY	YSYAGSSTWV	MT665634.1	MT665247.1	train set
030_09_3B01	HA	Andrews SF et al. Science translational medicine. 2015 Dec 2;7(316):316ra192-.	GYTFTRYY	ETITDW	INPGGGRT	RAS	ARDPRFQGLYDGSDYYWGHY	QQYSSYSWT	KU167195.1	KU167331.1	train set
16.a.84_Heavy	HA	Joyce MG et al. Cell. 2016 Jul 28;166(3):609-23.	GYSFTRFG	ESISRY	ISGYTGNT	VAS	ARDKKQGEVGILVDSFRWFDP	QQSHSTPHT	KX386760.1	KX386273.1	train set
01.a.27_Heavy	HA	Joyce MG et al. Cell. 2016 Jul 28;166(3):609-23.	GESFSGYY	QGINNY	INHSGST	AAS	TRYPLYNDPRGVFYQKVTAFGMDV	QQLNSYPRT	KX386609.1	KX386149.1	train set
150055-005_4E04	HA	Henry C et al. Journal of virology. 2019 Oct 15;93(21):e01150-19.	GYNFADHW	SSDVGGYIY	VDPGDSDT	DVN	ARRMGPRYWNVLQGFDY	CSYAGTYHLGV	MN267207.1	MN267287.1	train set
MOD9_P1_IgG_E5-P1369	Spike	Wang et al. Nature 592:616-622 (2021)	GDSITSGSYY	QDIRNF	IYPSGST	DAS	ARAGDYLGIVGGY	QQYNNLPFT			train set
321.5.PB.5.6A07	HA	Turner JS et al. Nature. 2020 Oct;586(7827):127-32.	EFIFSSYA	QSLLHSNGNNY	ISGRGFT	LGS	ARAEGRGYYYGLDY	MQSLQTRT	MT200305.1	MT200306.1	train set
C131	Spike	Robbiani et al. Nature 584:437-442 (2020)	GGTFSSYA	QSVSSN	IIPILALA	GAS	ARVNQAVTTPFSMDV	QQYNNWPIT			train set
Mod1_P2_IgG_B1-P1369	Spike	Wang et al. Nature 592:616-622 (2021)	GVTVSSNY	QSVSSN	IYSGGST	GAS	ARDLGIVGATDY	QQYNNWPPGYT			train set
PZF12_P1_IgG_E4-P1369	Spike	Wang et al. Nature 592:616-622 (2021)	GGTFSSYA	SSNIGSNY	IIPIFGKP	RNN	ARAEPLNYGDYGLADF	ATWDDSLSAWV			train set
C634	Spike	Wang et al. Nature 592:616-622 (2021)	GFTFSNYG	QSISSW	IWNDGSNK	EAS	ARSQYYYDRSGYANHDAFDI	QQYNSYLTWT			train set
CQTS164	Spike	Patent: CN111925443A	GFTFSSYA	SSNIGSNY	ISGSGSST	RNN	ARGLQYYYDTSGYYKDSYYYGVDV	AAWDDSLSGPV	MW587596.1	MW587597.1	train set
MOD9_P2_IgG_F6-P1369	Spike	Wang et al. Nature 592:616-622 (2021)	GGSISSDDYY	KSVSSGY	ISYIGST	GAS	ARTYYYDSSGNYFQYYFDY	QQYGSSPLT			train set	65
ADI-55777	Spike	Wec et al. Science 369:731-736 (2020)	GVSFSDYY	QSVLYSSNNKNY	INHSGIT	WAS	ARGLISYTLWLRESYFDY	QQYYSTPPT	MT565900.1	MT565901.1	train set
321.4.GC.5.1E11	HA	Turner JS et al. Nature. 2020 Oct;586(7827):127-32.	GYSFTNYW	QSLVYSDGNTY	IYPGDSDA	RVS	ARQHALNS	MQGIHWPWT	MT200047.1	MT200048.1	train set
HL_CV07-239	Spike	Kreye et al. Cell 183:1058-1069 (2020)	VGSFSGYY	TSNIGINT	INHSGRI	NYN	ARGRWYHDNNGYRSDAFDV	AAWDDSLNEV			train set
C004_P2_IgG_C11-P1369	Spike	Wang et al. Nature 592:616-622 (2021)	GYIFTTFW	QSVLHSSNNKNY	IYPGDSDT	WAS	ATLALDTAVDF	QQYYSSPMYT			train set
034-10040_1F05	HA	Henry C et al. Cell host & microbe. 2019 Mar 13;25(3):357-66.	GLTFSSYS	QSVRSN	FGATHGVA	GAS	ASDLDGDDGTWFDQ	QQYNDWPPT	MH205243.1	MH205446.1	train set
CV2-19	Spike	Jennewein et al. Cell Rep. 36:109353 (2021)	GFTFSSYA	SSDVGSYNY	ISYDGINK	EVS	ARPGGGSYYGPFDY	SSYTSSSTLYV	MW681650.1	MW681651.1	train set	34
C1294	Spike	Cho et al. Nature (2021) DOI: 10.1038/s41586-021-04060-7	GGSITNYY	TGAVTSGYC	ISYSGSI	STS	ARARTYYYDSSGYPATSFDH	LLYYGGTWV			train set
ADI-56023	Spike	Wec et al. Science 369:731-736 (2020)	GFGFPLYA	QSINDY	VSYDSSNI	DAS	ARDNALQDGRPGYFDS	QQRFSWYN	MT566038.1	MT566039.1	train set
241-14-IgA_1F02	HA	Dugan HL et al. Science translational medicine. 2020 Dec 9;12(573).	GFIFSNYE	QDISNY	ISSGGRDI	DAS	ARGSSSSWHGGLWAHWFDP	QQYDNVPIT	MW079658.1	MW079765.1	train set
CQTS130	Spike	Patent: CN111909260A	GFTFSSDD	QIINSY	IGTSGDT	AAS	ARGSLRGGILSGYAFDI	QQSYSSPPWT	MW587554.1	MW587555.1	train set
H3N2_228-14-3G06_	HA	Dugan HL et al. Science translational medicine. 2020 Dec 9;12(573).	GFPFTNYY	QSLVYSDGDTY	VNLATTTA	KVS	ARDEGWYTAQFDY	QQGTHWPWT	MW067451.1	MW067570.1	train set
Wang-C348	Spike	Wang et al. Sci. Transl. Med. 13:eabf1555 (2021)	GFTFSSYA	QNVLYSSNNKNY	TSDSGGTT	WAS	ARRGNSGSYPDPDY	QQYYTLRWT	MW292955.1	MW293410.1	train set
HK_CV01-211	Spike	Kreye et al. Cell 183:1058-1069 (2020)	GYSFTSYW	QSVSSSY	IYPGDSDT	GAS	ARLSSGWYGGFNFDY	QQYGSSPVYT			train set
C2051	Spike	Cho et al. Nature (2021) DOI: 10.1038/s41586-021-04060-7	GGTFSTYA	QGISNY	IIPIFGTA	AAS	ARDARGCSHDSVWGSFQDCYHGMDV	QKGT			train set
COV2-2817	Spike	Zost et al. Nat. Med. 26:1422-1427 (2020)	GFTFRSYD	QSISSY	IGTAGDT	AAS	ARVFETKVIRGGRYYYYYYMDV	QQSYSNPSYT	MT665555.1	MT665168.1	train set
C53E12	Spike	Tong et al. Cell 184:4969-4980.e15 (2021)	GFTFSSYG	QSVSSY	ISYDGSNK	DAS	AKGTEIVVVPADYFDY	QQRSNWPGFT	MW718440.1	MW718592.1	train set
Turner-22-3D11	Spike	Turner et al. Nature 596:109-113 (2021)	GYSFTSYW	SSNIGAGYD	IYPGDSDT	GNS	ARHHLDYDDYVGHWFDP	QSYDSSLSGSGV	MZ292507.1	MZ292508.1	train set
007_11_4F06	HA	Andrews SF et al. Science translational medicine. 2015 Dec 2;7(316):316ra192-.	GFTFSNFD	QGIRND	ISFGGHYK	AAS	GNSPENSAEEYYFDY	LQHNSYPRT	KU167118.1	KU167289.1	train set
HL_CV03-142	Spike	Kreye et al. Cell 183:1058-1069 (2020)	GFTVSNNY	SGHSSSA	IYSGGST	LNSDGSH	AREGPDSGYLDY	QTWGTGIRV			train set
HL_CV38-231	Spike	Kreye et al. Cell 183:1058-1069 (2020)	GFTFSSYG	SSDIGAYNY	IWYDGSNK	EVS	ARDGLDDDYIWGSFKIRYYYMDV	SSYSGTTNFAQ			train set
HL_CV01-231	Spike	Kreye et al. Cell 183:1058-1069 (2020)	GGSISSSSYY	KLGDKY	IYYSGST	EDR	ARHFHPGNYYYYYMDV	QAWDSSTYVV			train set
MOD6_P2_IgG_H9-P1369	Spike	Wang et al. Nature 592:616-622 (2021)	GFTFSSYW	LSIIRW	IKQDGSEK	DAS	ARSHTLYSRFPLYYMDV	QQYNTYPWT			train set
C2418	Spike	Cho et al. Nature (2021) DOI: 10.1038/s41586-021-04060-7	GGSVSSDNYY	SSDIGSYNL	IFYSGST	EGS	ARWWRVLPFSSFDY	CSYMGRSMFEV			train set
COV2-2299	Spike	Zost et al. Nat. Med. 26:1422-1427 (2020)	GFSFSSYV	QSISSY	ISYDGSSK	AAS	ARDIDSGYDPTPVFDY	QQSYSTPWT	MT665469.1	MT665082.1	train set
150055-032_3G04	HA	Henry C et al. Journal of virology. 2019 Oct 15;93(21):e01150-19.	GFDFDDYT	SSDVGGYGS	ISWNSGTI	DVS	TKGVGSGAFLTNTPNFDF	SSYRSDNTAI	MN267246.1	MN267326.1	train set
COV2-2660	Spike	Zost et al. Nat. Med. 26:1422-1427 (2020);Liu et al. Cell 184:3452-3466.e3418 (2021)	GFTFSSYD	QSVSSSY	IGTAGDT	GAS	ARADPYQLLGQHYYYGMDV	QQYGSSPLIT	MT665661.1	MT665274.1	train set
018_10_4D03	HA	Andrews SF et al. Science translational medicine. 2015 Dec 2;7(316):316ra192-.	GGIFISSA	QSVSSSY	INPLFGTT	GAS	ARDGSGSYLPLNWLDP	QQYGSSPFT	KU167171.1	KU167315.1	train set
COV107_Plate1_HC_36-P1369	Spike	Robbiani et al. Nature 584:437-442 (2020)	GFIVSSNY	QSVSSSY	IYSGGST	GAF	ARDYGDYYFDY	QQYGSSPRT			train set	2
C615	Spike	Wang et al. Nature 592:616-622 (2021)	GFTVSSNY	QDITNY	IYSGGST	DAS	ARDHVAAMVQGQGV	QQYDNLPLT			train set
31.a.03_Heavy	HA	Joyce MG et al. Cell. 2016 Jul 28;166(3):609-23.	GFTFSNDA	QSVSSN	ISGNGGST	DAS	AKDRSPPIYNLLPGYYSSYYYMEV	QQYNNWLRT	KX386914.1	KX386310.1	train set
321.4.GC.12.1H05	HA	Turner JS et al. Nature. 2020 Oct;586(7827):127-32.	GDTFSIYD	SSNIGGNY	MKLNSGSS	RND	AMGPVWFPGEIRH	AAWDDSLSGPV	MT200077.1	MT200078.1	train set
COV2-vax-23	Spike	Chen et al. Cell Rep. 36:109604 (2021)	GFTVSSNY	QSVSSSY	IYSGGST	GAS	ARDYGDYYFDY	QQYGSSPRT	MZ555547.1	MZ555548.1	train set	2
31.a.95_Heavy	HA	Joyce MG et al. Cell. 2016 Jul 28;166(3):609-23.	GFTFSTST	QSVSSN	ISGNGGST	DAS	TKDRSPPVYELLPGYYSSYYYMDV	QQYNNRLRT	KX387009.1	KX386404.1	train set
C829	Spike	Wang et al. Nature 592:616-622 (2021)	GGSFSGYY	SSNIGAGYD	INHSGST	GNS	ARATYYYDSSGYGINWFDP	QSYDSSLSAYV			train set	40
321.4.GC.5.1E02	HA	Turner JS et al. Nature. 2020 Oct;586(7827):127-32.	GGSISGSSYH	SNDINDYNY	IHYSGRT	DVS	ARRGLKWFGELFDY	SSYTSSNIVL	MT200045.1	MT200046.1	train set
321.5.GC.12.3D01	HA	Turner JS et al. Nature. 2020 Oct;586(7827):127-32.	GGSISSSSYY	SSNIGAGYD	IYYSGST	GNS	ARRRVDTPMVGAFDY	QSYDSRLSGFYV	MT200139.1	MT200140.1	train set
SFV015_2A06	HA	Guthmiller JJ et al. Science Translational Medicine. 2021 Jun 2;13(596).	GYIFSGSY	QDFSNY	INPKTGNT	DTS	ARDFDYGDYRGSAFDI	QQLNT	MW857999.1	MW858038.1	train set
ADI-55750	Spike	Wec et al. Science 369:731-736 (2020)	GFTFSSYS	QSVLFSSNNNNY	HDGGTT	WAS	AKERDLPGRGGYFDH	QQYYLTPWT	MT565858.1	MT565859.1	train set
PZF12_P1_IgG_A5-P1369	Spike	Wang et al. Nature 592:616-622 (2021)	GFTFSSYG	QDISNY	ISYDGSNK	DAS	AKNLYRYGYLAYPDY	QQYDNLPPT			train set
310-18D10_	HA	Whittle JR et al. 2014 Apr 15;88(8):4047-57.	GGTFSSSA	QSVSNTY	IIPIFRTT	AAS	ATARSGFCSGGTCFSYYGLDV	QVYGPSPYT	KJ149399.1	KJ149331.1	train set
SFV019_2A05	HA	Li GM et al. Proceedings of the National Academy of Sciences. 2012 Jun 5;109(23):9047-52.	GFIFSDYT	QSVLYGSNNKNY	ISSYSGYI	WAS	AKDRVRDGDNDWDSVDATYWGYGVFDT	QQHYRIPQT	JX027458.1	JX027456.1	train set
COV047_P4_IgG_69-P1369	Spike	Robbiani et al. Nature 584:437-442 (2020)	GFTFSSYG	QSISSF	ISYDGSNK	AAS	AKVGLGYSSGWYGEEIDY	QQSYRTPLT	MW292979.1	MW293434.1	train set
R95-1E03	HA	Liu Y et al. Nature communications. 2019 Jan 18;10(1):1-3.	GYSFIGYY	SSDVGSYNY	INPDSGAT	DVS	AKWQRGSGGGDY	SSYAGSPWV	MK311731.1	MK312097.1	train set
COV2-2384	Spike	Zost et al. Nat. Med. 26:1422-1427 (2020)	GFSLSNARMG	SSDIGSYNL	IFSGDEK	EVS	ARTTWGTWIQAWYFDI	CSYAGGNTFVV	MT665618.1	MT665231.1	train set
C596	Spike	Gaebler et al. Nature 591:639-644 (2021)	GITFSHYG	QDVSNS	ISSDGSKK	DAS	AKDLGYYYGPPYGPDY	LQYDNFSMYT			train set
150055-029_2B03	HA	Henry C et al. Journal of virology. 2019 Oct 15;93(21):e01150-19.	GASVGSGTYY	NIGSKN	IYDSGTT	RDN	ARVGHGDYVGYLDY	QVWDTSIAVV	MN267223.1	MN267302.1	train set
PDI_71	Spike	Wheatley et al. Cell Rep. (In Press) DOI:10.1016/j.celrep.2021.109822	GGSISSGGYY	QDISNY	IYYSGST	DAS	ARDYGGNSNYFGY	QQYDNLPLT			train set
Mod4_P3_IgG_G1-P1369	Spike	Wang et al. Nature 592:616-622 (2021)	GNSFSFYW	QDIRNF	IDPSDSYS	DTS	ARHLSSGWFDY	QQYDNLPWT			train set	72
HK_CV05-176	Spike	Kreye et al. Cell 183:1058-1069 (2020)	GFTVSSNY	QDISNY	IYSGGST	DAS	ARGYPGGP	QQYDNLLT			train set
Mod1_P1_IgG_F2-P1369	Spike	Wang et al. Nature 592:616-622 (2021)	GFIVSSNY	QDISNY	IYSGGST	DAS	ARDLGGLRFDY	QQYDNLPSYT			train set	71
1009-3C06	HA	Wrammert J et al. Journal of Experimental Medicine. 2011 Jan 17;208(1):181-93.	GYSISSGYY	QSLVHSDGNTY	IYYSGST	KIS	ARGRGATVTTHFDY	MQATQFPSIT	HQ689769.1	HQ689759.1	train set
C694	Spike	Wang et al. Nature 592:616-622 (2021)	GGSISNYY	QSVSRY	IFHSGST	DAS	ARDRGYDSSGPDAFDI	HQRSNWPGT			train set	31
321.5.GC.60.1G03	HA	Turner JS et al. Nature. 2020 Oct;586(7827):127-32.	GFTFTFYD	SSNIGSNA	ISGSGGKR	NDN	ARRGNYLGDSFDF	ATWDDSLNAYV	MT200241.1	MT200242.1	train set
31.a.58_Heavy	HA	Joyce MG et al. Cell. 2016 Jul 28;166(3):609-23.	GFTFRHSA	QSVSSN	ISGNGGST	GAS	AKDRSPPIYDLLPGYYSTYYYMDV	QQYNNWLRT	KX386972.1	KX386367.1	train set
2C1	HA	McCarthy KR et al. Immunity. 2018 Jan 16;48(1):174-84.	GYTFTAYY	NSDVGTYDL	INPNTGDT	EGS	AKDLTLMYVFDSAWARGAYDYYGMDV	SSYAGSVV	KY778717.1	KY778729.1	train set
C18C11	Spike	Tong et al. Cell 184:4969-4980.e15 (2021)	GFTFSSYA	QSISSY	ISYDGSNK	AAS	ASLITMVRGVFDY	QQSYSTPLT	MW718410.1	MW718562.1	train set	116
F004-101	HA	Kurosawa,Y (unpublished)	GYTFTGYY	TGAVTSGYY	INPNSGGT	STS	ARDKGAGRITMVRGVKRNYGMDV	LLYYGGARLV	AB363083.1	AB363344.1	train set
K77-2B06	HA	Liu Y et al. Nature communications. 2019 Jan 18;10(1):1-3.	GFTFSTYA	QSVFYSSNNKNY	ISYDGSNK	WAS	AREKGEEEAGMDV	QQYYDTPFT	MK311428.1	MK311890.1	train set
ADI-56039	Spike	Wec et al. Science 369:731-736 (2020)	GFTFSDHY	QIVTRSQ	ISTDGSYI	DSS	ARMGPSGSGSLDY	HQYSGSAT	MT566068.1	MT566069.1	train set
CnC2t1p1_B4	Spike	Kreer et al. Cell 182:843-854.e12 (2020)	GYTFTSYG	SSDVGSYNL	ISAYNGNT	EGS	ARDGELLGWFDP	CSYAGSSTWV	MT658807.1	MT658835.1	train set	102
F010-014	HA	Kurosawa,Y (unpublished)	GFTFDDYG	QYISNW	INWNGGST	KAS	ARDRRAEALSLGESFHPYYHYYYGMDV	QQYNGYPYT	AB363120.1	AB363267.1	train set
COV2-2830	Spike	Zost et al. Nat. Med. 26:1422-1427 (2020)	GFTFTSYA	NIGSKS	ISISGGST	DDS	AKDSRSGIAGVDAFDI	QVWDSGSDHVV	MT665638.1	MT665251.1	train set
C001_P1_IgG_C6-P1369	Spike	Wang et al. Nature 592:616-622 (2021)	GYRFSSYW	QGISSG	IYPGDSDT	DAS	ARSRSSDYLDY	QQFNSYPRT			train set
31.a.24_Heavy	HA	Joyce MG et al. Cell. 2016 Jul 28;166(3):609-23.	GFTFSSSA	QSIGSN	ISGNGGST	DAS	TKDRSPPVYELLTGYYSSYYYMDV	QQYNHWLRT	KX386938.1	KX386334.1	train set
310-18B11_	HA	Whittle JR et al. 2014 Apr 15;88(8):4047-57.	GGTFSSYA	SSNIGSHA	IMGMFGTT	TNS	ARGSGYYCGKSSCYFPV	ATWDDTLSGPV	KJ149378.1	KJ149298.1	train set
H3N2_235-15-1D04_	HA	Dugan HL et al. Science translational medicine. 2020 Dec 9;12(573).	GFTFNAYE	DFGRRT	IRSVDTRT	YDK	ARMRDDYNPHFDQ	QVWDGASDHRV	MW067483.1	MW067600.1	train set
C004_P2_IgG_C4-P1369	Spike	Wang et al. Nature 592:616-622 (2021)	GNTFTHYY	QSISNW	INPSGGST	KAS	ARGGIVPSASDAFDI	QQCNSFAGYT			train set	150
PDI_305	Spike	Wheatley et al. Cell Rep. (In Press) DOI:10.1016/j.celrep.2021.109822	GFTFSTYA	QSVLYSSNNKNY	ISYDGSTK	WAS	ARDSEDCSSLSCYLDY	QQYYSTPFT			train set
C004_P2_IgG_B2-P1369	Spike	Wang et al. Nature 592:616-622 (2021)	GGTFSSHA	QSISRY	IIPIFGTA	AAS	ARDLPTAPLYGMDI	QQSVSTHT			train set
54.c.02_Heavy	HA	Joyce MG et al. Cell. 2016 Jul 28;166(3):609-23.	GYTFDSFG	QSVSRH	ISAYTGNT	DAS	ARVRSQGVVVVGATPTNWFDP	QHRTNLSPTWT	KX387156.1	KX386531.1	train set
HK_CV01-120	Spike	Kreye et al. Cell 183:1058-1069 (2020)	GGSISSGDYY	QSVSSSY	IYYSGST	GAS	AREGVLITIFGVARDAFDI	QQYGSSPRT			train set
C057	Spike	Gaebler et al. Nature 591:639-644 (2021)	GYIFTDYS	SSDVGAYKF	VNPNSGGG	EVS	ARGPLFHKLVYDSWSGYHDGFDI	SSYTNASTWV			train set
COV047_P5_IgG_10-P1369	Spike	Robbiani et al. Nature 584:437-442 (2020)	GYTFTGYY	SSDVGGYNY	INPNSGGT	DVS	ARTPRVYDPTLPNQWLVGEYYCDY	CSYAGSYTWV			train set
ADI-55742	Spike	Wec et al. Science 369:731-736 (2020)	GGTFSTHA	QSVVHSDGNTY	IIPLFGTS	KVS	VRDSDPYTATSRNNHYWYGMDV	MQGTDWPRT	MT565844.1	MT565845.1	train set
1009-3D01	HA	Wrammert J et al. Journal of Experimental Medicine. 2011 Jan 17;208(1):181-93.	GYTFSSYG	QSISSSY	ISAYSGNT	GAS	ARMGIVVAPAVGSLDY	QQYGTSPWT	HQ689758.1	HQ689747.1	train set
C1-G01	HA	Henry C et al. Cell host & microbe. 2019 Mar 13;25(3):357-66.	GFSFSKYE	QSVNNN	ISSSGETI	DAS	ANMRAWFYYDPADDIGH	QQYNKWPPWT	MH205277.1	MH205496.1	train set
PCV1-27	Spike	Jennewein et al. Cell Rep. 36:109353 (2021)	GGSFSAYY	SSNIGSNY	INHSGST	GNN	ARDSRTSGWHKIYYYYAMDV	AAWDDSPSVHWV	MW806116.1	MW806176.1	train set
PDI_300	Spike	Wheatley et al. Cell Rep. (In Press) DOI:10.1016/j.celrep.2021.109822	GYRFSNYW	QSVSGSY	IDPSDYYT	GAS	AKHKFFGELPIRGFDP	QQYGSSPWT			train set
SFV015_1E04	HA	Andrews SF et al. Science translational medicine. 2015 Dec 2;7(316):316ra192-.	GDTFSNYA	QSVYPSY	IIPIFRTA	GAS	AGVLTAFTDREPQYFLYYMDI	QQYGDSPLT	KU167273.1	KU167394.1	train set
COV2-3058	Spike	Zost et al. Nat. Med. 26:1422-1427 (2020)	GFTFSTYA	QSVLYSSNNENY	ISYDGSNR	WAS	ARDRSGNYRDAFDI	QQYYSSYT	MT665715.1	MT665328.1	train set
150055-029_3B06	HA	Henry C et al. Journal of virology. 2019 Oct 15;93(21):e01150-19.	GFTFSASD	NIGLKS	MWHDGSNA	DDN	ARERGEWELGGRYFDL	QVFDSSRDHLYV	MN267222.1	MN267298.1	train set
Mod1_P2_IgG_G2-P1369	Spike	Wang et al. Nature 592:616-622 (2021)	GYTFTSYY	QSISSY	INPSGTST	AAS	ASGYCSSTSCHAGDAFDI	QQSYSTPPT			train set
P008_064	Spike	Graham et al. Immunity 54:1276-1289.e6 (2021)	GFTFSSYS	QSLLHSDGYNY	ISSNSSCI	LGS	ASGEHNYYYYYGMDV	MQALQTSIT	MW802439.1	MW802332.1	train set	152
Mod1_P2_IgG_B8-P1369	Spike	Wang et al. Nature 592:616-622 (2021)	GGSISSSSYF	SGSIASNY	IYYSGST	EDN	ARSRWLRGSFDY	QSYDSSNHWV			train set	7
HK_CV01-205	Spike	Kreye et al. Cell 183:1058-1069 (2020)	GYSFTNYW	QSVRSN	IYPGDSDT	GAS	AREARWSFPSWFDP	QQYNNWPRF			train set
COV072_P3_HC_55-P1369	Spike	Robbiani et al. Nature 584:437-442 (2020)	GFTISNAW	ALPKQY	IKSKTDGGTT	KDS	TTDYSIRYYYGMDV	QSADSSGTYEV			train set
HK_CV01-138	Spike	Kreye et al. Cell 183:1058-1069 (2020)	GGSISSSSYY	QSVSSN	IYYSGST	GAS	ARHGYITIFGVVIIPGWFDP	QQYNNWPPWT			train set
COV2-2499	Spike	Zost et al. Nat. Med. 26:1422-1427 (2020)	GGSVSSRSYY	SLRSYY	IYYSGST	GKN	ARHTVDCGGDCFPNDAFDI	NFRDSSGHHPV	MT665420.1	MT665033.1	train set
C2108	Spike	Cho et al. Nature (2021) DOI: 10.1038/s41586-021-04060-7	GFTFSSYD	QSISSY	IGTAGDT	AAS	ARADYGDYGFYWYFDL	QQSYSTFGT			train set
F032-058	HA	Kurosawa,Y (unpublished)	GGTFSDFA	QSVSRSF	VIPIFGPP	GAS	ASREIPEDKRGSYPDNFYYYRLDV	QQYGSSPIT	AB363167.1	AB363297.1	train set
H1N1_301-16-IgA-1C06_	HA	Dugan HL et al. Science translational medicine. 2020 Dec 9;12(573).	GFHFDDYA	SSDVGGYNS	ISRNSDRV	DVD	TKDIWGATISGVGRAFDL	CSYAGSSTLV	MW067415.1	MW067531.1	train set
C004_P2_IgG_A11-P1369	Spike	Wang et al. Nature 592:616-622 (2021)	GASISSRNW	QSISSW	IFHSGST	KAS	ARSSGLLDY	QQYNSYLYS			train set
PZF10_P2_IgG_B4-P1369	Spike	Wang et al. Nature 592:616-622 (2021)	GYTFTNYW	QSVLYSSNNKKY	IYCGDSDT	WAS	ATLQYGYSYGLFDS	QQYYTSPWT			train set
01.a.48_Heavy	HA	Joyce MG et al. Cell. 2016 Jul 28;166(3):609-23.	GDSFNGYY	QGIKNY	INGSGGT	GAS	ARYPLYYDSLGVFYRKVTAYGMDV	QQLHAYPRT	KX386630.1	KX386170.1	train set
COVD57_P2_HC_A9-1369	Spike	Robbiani et al. Nature 584:437-442 (2020)	GYSFTSYW	SSDIGVYNY	IYPGDSDT	DVT	ARGIAVDWYFDL	SSYRGSSTPYV			train set
8F2	HA	McCarthy KR et al. Immunity. 2018 Jan 16;48(1):174-84.	GYTFTAYY	SSDVGTYNL	INPTTGVT	EGS	ARDLTLMYVHSSGWERGVYDYYGMDV	CSYAGSVV	KY778725.1	KY778737.1	train set
Fab2-43	Spike	Liu et al. Nature 584:450-456 (2020);Rapp et al. Cell Rep. 35:108950 (2021)	GYTFTGYY	SSDVGGYNY	INPNSGGT	DVS	ARGLGVGCSGGNCYLDYYYMDV	SSYTSSSTWV	MT712280.1	MT712297.1	train set
CC12.12	Spike	Rogers et al. Science 369:956-963 (2020)	GYIYSGYY	SSDVGGYNY	ISPDSGGT	DVS	ARGPRYSGTYFDY	SSYTSGSTQV	MT594049.1	MT594082.1	train set
MOD7_P2_IgG_D12-P1369	Spike	Wang et al. Nature 592:616-622 (2021)	GGTFSTSA	NIGSKS	IIPIFGAA	DDS	ARAPGYCTGGSCYKSGLGY	QVWDSRVL			train set
Mod11_P1_IgG_F6-P1369	Spike	Wang et al. Nature 592:616-622 (2021)	GGTFSSYA	QSINSW	IIPLLGIA	DAS	ARVKYSSSLGEGLDAFDI	QQYNSYSPLT			train set
W85-3G03	HA	Liu Y et al. Nature communications. 2019 Jan 18;10(1):1-3.	GGSISSSSYF	QSLFNSNGYNY	IYSSGST	LGS	ARRTSGGNYYEYFHH	MQALQTPFT	MK311713.1	MK311963.1	train set
321.5.PB.5.3A07	HA	Turner JS et al. Nature. 2020 Oct;586(7827):127-32.	GFAFSIYT	QSVNSN	ISGSSSYK	DAS	ARYDEYTYGPPNDAFDV	QQYNKWPPVT	MT200447.1	MT200448.1	train set
COV096_HC_106-p1369	Spike	Robbiani et al. Nature 584:437-442 (2020);Wang et al. Sci. Transl. Med. 13:eabf1555 (2021)	GFTFDDYA	QGISSW	ISWNSDSI	TAS	AKGVEYSSSSNFDY	QQTNSFPLT	MW292939.1	MW293394.1	train set
MOD3_P1_IgG_A10-P1369	Spike	Wang et al. Nature 592:616-622 (2021)	GYTFTNYG	AFPKQY	ISVYKGNT	KDS	ARLVAVAGLDDYNYYYGMDV	QSPDSSGTYV			train set
C6-2-2C06	HA	Henry C et al. Cell host & microbe. 2019 Mar 13;25(3):357-66.	GFTFSFSA	QSISTY	ISGNGGAT	QAS	AKKSPNDYDHY	QQYNSYSGT	MH205293.1	MH205500.1	train set
PZF10_P2_IgG_C12-P1369	Spike	Wang et al. Nature 592:616-622 (2021)	GFTLRLYA	QSISTF	IWNDGSKK	AAS	AREGIAAADSKADAFDI	QQSYSTLYT			train set
MOD8_P2_IgG_G2-P1369	Spike	Wang et al. Nature 592:616-622 (2021)	GGSISSSTYY	QGITNS	MFYTGST	AAS	ARHLGAFDV	QQYYSNPPTT			train set
P003_003	Spike	Graham et al. Immunity 54:1276-1289.e6 (2021)	GFTFSSYG	QSISSY	ISYDGINK	AAS	AKAFKGNYYYGMDV	QQSYSTPFT	MW802383.1	MW802276.1	train set
HL_CV01-242	Spike	Kreye et al. Cell 183:1058-1069 (2020)	GGSISSGGYY	SSDVGGYNY	IYYSGST	DVS	ARGGYRNWFDP	CSYAGSYTWV			train set
PZF10_P1_IgG_E10-P1369	Spike	Wang et al. Nature 592:616-622 (2021)	GGSISSGGYY	QGISNS	IYYSGNT	AAS	ARALGLIDY	QQYYSPPPHT			train set
COV096_HC_122-p1369	Spike	Robbiani et al. Nature 584:437-442 (2020);Wang et al. Sci. Transl. Med. 13:eabf1555 (2021)	GFTFSNYG	QSISSY	IWYDGSNK	AAS	ARDMGTLVTHFDY	QQSYSSPPWT	MW293071.1	MW293526.1	train set	30
MOD7_P2_IgG_B8-P1369	Spike	Wang et al. Nature 592:616-622 (2021)	GFTFSSYW	SGSIASNY	VNSDGSST	EDN	VRKIQLWGSYFDY	QSYDTDHEV			train set
COV021_P2_IgA_26-P1609	Spike	Wang et al. Sci. Transl. Med. 13:eabf1555 (2021)	GFTFGDYA	QSVLYSSNNKNY	IRSKAYGGTT	WAS	TRAPRCSGGSCYLVDV	QQYYSTPWT	MW293178.1	MW293633.1	train set
COV2-vax-56	Spike	Chen et al. Cell Rep. 36:109604 (2021)	GGSISSGGYY	QILLHSNGYNY	IYYSGST	LGS	ARTWYYYDSSGSFDY	MQALQTPAT	MZ555614.1	MZ555615.1	train set	52
ADI-56006	Spike	Wec et al. Science 369:731-736 (2020)	GYSSTNYG	QSLLHSNGYNY	ISVHSGNA	LGS	ATSASSYSRYYFGLDV	MQALQTPGVT	MT566004.1	MT566005.1	train set
R95-1D05	HA	Liu Y et al. Nature communications. 2019 Jan 18;10(1):1-3.	GFDFSDYA	SSNIGKNY	ISYYGDSE	DNN	ARDTYLYWYDVGHYHYYGMDV	GTWDSNLSVWV	MK311781.1	MK312117.1	train set
COV047_P5_IgG_95-P1369	Spike	Robbiani et al. Nature 584:437-442 (2020)	GYNFTSYG	QGISNY	ISGYNGNT	AAS	ARDRGGHNFWSGYGYYYYYGMDV	QKYNSAPRT	MW292976.1	MW293431.1	train set
H1214	HA	McCarthy KR et al. Proceedings of the National Academy of Sciences. 2019 Dec 26;116(52):26745-51.	GGSISSSNW	SLRGSY	ISHGEFT	GKN	ARAPPYCTSASCPDDYYYFYMDV	HSRDSSSNHRVV	MN178247.1	MN181517.1	train set
C163E11	Spike	Tong et al. Cell 184:4969-4980.e15 (2021)	GFTFSIYA	QSVLYSSNNKNY	VSYDGSNK	WAS	ARDSAGGYSYLFDY	QQHYTTPCT	MW718456.1	MW718608.1	train set
ADI-55730	Spike	Wec et al. Science 369:731-736 (2020)	GDSISGDYW	QSVGNNY	ISHSGSI	GAS	ARVRVGASHHNFWSGYYTDAFDI	QQYGTSPVYT	MT565822.1	MT565823.1	train set
Turner-07-1E11	Spike	Turner et al. Nature 596:109-113 (2021)	GFTFSSYG	KLGDKY	ISYDGSNK	QDT	AKEEMIEDWGMDV	QAWDRSTVV	MZ292485.1	MZ292486.1	train set
C6-2-2E05	HA	Henry C et al. Cell host & microbe. 2019 Mar 13;25(3):357-66.	GDTLTSYA	QSLLQRNGYNF	IIPMFEIV	MAS	AKVRTPGPPTLPEMEGLFGDDYLADLCYGMDV	MQSLQTPQT	MH205292.1	MH205501.1	train set
CC6.30	Spike	Rogers et al. Science 369:956-963 (2020)	GGTFSIYA	QNISSY	IIPIIGTA	AAS	ARDFRYCSSTRCYFWFDP	QQSYSTPRT	MT594067.1	MT594100.1	train set
321.5.GC.28.1C04	HA	Turner JS et al. Nature. 2020 Oct;586(7827):127-32.	GGTFGSHG	ESISSTY	VIPVYGTA	GAS	ATPSGVLPAAVWSYYSYCMDV	QQYANSRFT	MT200221.1	MT200222.1	train set
W85-2G04	HA	Liu Y et al. Nature communications. 2019 Jan 18;10(1):1-3.	GGSISSYY	QSLLHSNGYNY	IYYSGST	LGS	ARLGAFCGGDCQPRNSYYYYNMDV	MQALQTPFT	MK311724.1	MK311970.1	train set
F038-220	HA	Kurosawa,Y (unpublished)	RGSKDVYY	RNIENY	VSYSGST	AAS	ARARPFYSDSTGNYFDYYGLDV	QQSFSLPFS	AB363210.1	AB363323.1	train set
MOD7_P1_IgG_H3-P1369	Spike	Wang et al. Nature 592:616-622 (2021)	GYTFTSYF	SSDVGGYNY	INPSGGST	DVS	ARWYDSLNYHDY	SSYTSSSTLYV			train set
PZF10_P1_IgG_B3-P1369	Spike	Wang et al. Nature 592:616-622 (2021)	GFTFSNFA	QSISRY	IGSNGGST	AAS	VKDKENSAMVDYFDS	QQSYSTPGT			train set
HL_CV38-117	Spike	Kreye et al. Cell 183:1058-1069 (2020)	GGSISSGDYY	SSDVGSYNL	IYYSGST	EGS	ARVTRIYGSGSYCFDY	CSYVGSSTFVV			train set
MOD9_P2_IgG_G8-P1369	Spike	Wang et al. Nature 592:616-622 (2021)	GYTFTTYY	QSVSXY	INPSGGST	DAS	AREGTLVPAAPHYLEY	QQRSNWPPEIT			train set
HL_CV07-159	Spike	Kreye et al. Cell 183:1058-1069 (2020)	GFTFRNYE	SSDVGGYNF	IRGRGSII	DVT	AREGELSNYDAFDI	CSYAGTHSYV			train set
COVD21_P2_HC_F9-p1369	Spike	Robbiani et al. Nature 584:437-442 (2020)	GFTFTSSA	QSVRSSY	IVVGSGNT	GAS	AAPHCSGGSCLDAFDI	QQYGSSPWT	MW292875.1	MW293330.1	train set	3
C2072	Spike	Cho et al. Nature (2021) DOI: 10.1038/s41586-021-04060-7	GGTFSSYA	SSNIGAGYD	IIPMFGTA	GNS	ARGRAAAAPPFTWFDP	QSYDSSLSGSV			train set
C003_P2_IgG_G11-P1369	Spike	Wang et al. Nature 592:616-622 (2021)	GVTVSSNY	QGISSY	IYPGGST	AAS	ARDLGEDAMDV	QQLNSYPPYT			train set	1
F020-019	HA	Kurosawa,Y (unpublished)	GGSINSGRYY	QSISSY	ISYSGGD	AAS	ARLRPYRDYDFYAMDV	QQSYSTPLT	AB363136.1	AB373036.1	train set
F034-015	HA	Kurosawa,Y (unpublished)	GFSLGRSRMG	SSNIGNNY	IYWDDDK	DNN	AHTALVRRELDNYYSAMDV	GTWDSSLSAGV	AB363183.1	AB363388.1	train set
16.a.77_Heavy	HA	Joyce MG et al. Cell. 2016 Jul 28;166(3):609-23.	GYSFSSFG	ESIDRF	ISGYTGNT	YAS	ARDRKQGEVVLPAASFRWFAP	QQSYSAPYT	KX386753.1	KX386266.1	train set
H3N2_228-14-2D01_	HA	Dugan HL et al. Science translational medicine. 2020 Dec 9;12(573).	GFTFGSYA	QDIRNG	VSYDGRNK	AAS	ARERSHPGINSHYFDY	LQDYIYPWT	MW067438.1	MW067557.1	train set
31.a.66_Heavy	HA	Joyce MG et al. Cell. 2016 Jul 28;166(3):609-23.	GFTFTNTA	QSVGRN	ISGNGGAT	DAS	TKDRSPPEYDLLTGYYSTYYYMDV	QQYNNWLRT	KX386980.1	KX386375.1	train set
HL_CV24-331	Spike	Kreye et al. Cell 183:1058-1069 (2020)	GFTFRNSA	SSNIGMNY	IGAGGSRP	RNS	AKEVPDIIVVAVAVGMDV	ASWDDSLSGVL			train set
COV047_P4_IgG_72-P1369	Spike	Robbiani et al. Nature 584:437-442 (2020)	GGSISNYY	QSVLYSSNNKNY	IYTSGST	WAS	ARGPPRLLWFGESPPTYWYFNL	QQYYSTPLT	MW293215.1	MW293670.1	train set
C1366	Spike	Cho et al. Nature (2021) DOI: 10.1038/s41586-021-04060-7	GVTVSSNY	QSVSSSY	IYPGGST	GAS	ARDLSTMGAFDI	QQYGSLYT			train set	4
C2438	Spike	Cho et al. Nature (2021) DOI: 10.1038/s41586-021-04060-7	GFTFDDFA	SSDVGGYNY	ISWDSGSI	DVS	AKDILGNYYYYSMHV	SSYTSSSTLGV			train set
024-10128_4B04	HA	Henry C et al. Cell host & microbe. 2019 Mar 13;25(3):357-66.	GFTFISYD	QSVGSY	ISYDGNRQ	DAS	AREFVPPGPDDYYFGLDV	QLRSDWPPGFT	MH205297.1	MH205439.1	train set
PZF10_P1_IgG_B2-P1369	Spike	Wang et al. Nature 592:616-622 (2021)	GFTFSSYG	QSVSSSY	ISYDGSNK	DAS	AKGSYYWYNWNSYYYGMDV	QQYGSSSLT			train set
C003_P1_IgG_H5-P1369	Spike	Wang et al. Nature 592:616-622 (2021)	GFIVSSNY	QSISSW	IYSGGST	KAS	ARDVGTMVRGYYYGMDV	QHYNTYSIT			train set
PZF10_P1_IgG_C4-P1369	Spike	Wang et al. Nature 592:616-622 (2021)	GGTFSSYT	NSNIGAGYD	IIPILGIP	INT	ARLRGYSGYGAAGYFDY	QSYDSSLSVEV			train set	24
ADI-56057	Spike	Wec et al. Science 369:731-736 (2020)	GFMFKNYA	QTVLYSSKNKHY	ISFDGSDI	SPS	AREPDGIGAAGISGY	QQYYTTPYT	MT566104.1	MT566105.1	train set
K77-1E06	HA	Liu Y et al. Nature communications. 2019 Jan 18;10(1):1-3.	GFILSNFW	QTLLSRSNNKNY	IKQDGSLK	WAS	ARDWFGRELGAMDI	QQYYGSPLT	MK311456.1	MK311900.1	train set
MOD9_P2_IgG_G12-P1369	Spike	Wang et al. Nature 592:616-622 (2021)	GGTFSSYT	NSNIGAGYD	IIPILNIA	SNS	AREGDYSDFGATWYFAL	QSYDSSLSDSV			train set
PDI_90	Spike	Wheatley et al. Cell Rep. (In Press) DOI:10.1016/j.celrep.2021.109822	GYTFTSYA	QSVSSSY	INAGNGNT	GAS	ARDPPYYDSSGYMFDY	QQYGSSPLT			train set
C63D6	Spike	Tong et al. Cell 184:4969-4980.e15 (2021)	GFTFSNAW	SSNIGSNY	IKSKTDGGTT	RNN	TTDRIYDYIWGSYRYADY	AAWDDSLSGYV	MW718356.1	MW718508.1	train set	37
HL_CV03-162	Spike	Kreye et al. Cell 183:1058-1069 (2020)	GFNFRTYW	SGHSSYA	ITSDGSST	LNSDGSH	ARGGGTVVTPGPDY	QTWGIGTHDVI			train set
Mod1_P2_IgG_C7-P1369	Spike	Wang et al. Nature 592:616-622 (2021)	GITVSSNY	QGISSY	IFSGGST	AAS	AREVYAFDI	QQLSSYPPA			train set	68
FY5-V	HA	Andrews SF et al. Science translational medicine. 2015 Dec 2;7(316):316ra192-.	GDRVSSNSAV	QSLSSY	TYYRSKWYY	AAT	ARGGHITVFGLNIDAYDI	QQSRT	KX398431.1	KX398440.1	train set
HL_CV07-218	Spike	Kreye et al. Cell 183:1058-1069 (2020)	GFTFSSHV	SSNIGAGYD	ISSGGST	GNN	AKRMGGNRFNPPVEY	HSYDSSLSASV			train set
HK_CV07-151	Spike	Kreye et al. Cell 183:1058-1069 (2020)	GFTFTSSA	QSVSSN	IVVGSGNT	GAS	AADPGGVGYCSGGSCYRAFDI	QQYNNWPPALT			train set
COV2-2151	Spike	Zost et al. Nat. Med. 26:1422-1427 (2020)	GGTFSSYA	QSVSSF	IIPVFGTA	DAS	ARIGSYPEYFQH	HYRSNWPPVLT	MT665735.1	MT665348.1	train set
HK_CV24-301	Spike	Kreye et al. Cell 183:1058-1069 (2020)	GHTFTSYY	QHISTY	INPGGGRP	DAS	ARSLYSGSYGAYNWFDP	LQRINWLT			train set
Turner-22-3A11	Spike	Turner et al. Nature 596:109-113 (2021)	GGSFSGYY	NIGRKS	INHSGST	DDS	ARVWVRWWYFDL	QVWDNSSDQPNYV	MW926418.1	MW926441.1	train set
321.5.GC.28.1C11	HA	Turner JS et al. Nature. 2020 Oct;586(7827):127-32.	GGPFSSHA	QGISNN	IIGMFGTT	AAS	ARGIYYYYSYMDV	QKYNSAPLT	MT200227.1	MT200228.1	train set
Turner-22-1E07	Spike	Turner et al. Nature 596:109-113 (2021)	GFTFSSYG	ALPKKY	IWYDGGNK	EDS	AREGVYGDIGGAGLDY	YSTDSSVNGRV	MW926411.1	MW926434.1	train set
C124	Spike	Robbiani et al. Nature 584:437-442 (2020)	GFTFSGYS	QSFSSY	ISRSSSTI	DAS	AREGARVGATYDTYYFDY	QQRNNWPPEWT			train set
321.5.PB.5.8D04	HA	Turner JS et al. Nature. 2020 Oct;586(7827):127-32.	GFTLSDYY	QGISGG	VSSGGSTI	DAS	AREHGSAGDY	QQFNSPPFT	MT200407.1	MT200408.1	train set
11J19	HA	Krause JC et al. Journal of virology. 2012 Jun 1;86(11):6334-40.	GGSITRSSYY	QGSSRY	IYYSGTT	AAS	ARLYGSGLDY	QQLNGFLLT	JN130396.1	JN130397.1	train set
HK_CV03-112	Spike	Kreye et al. Cell 183:1058-1069 (2020)	GFTFSNYD	ESLSSH	ISGHSRTI	AAS	GRSSSWRYNWFDP	QQYNNWPPWT			train set
Mod11_P1_IgG_A2-P1369	Spike	Wang et al. Nature 592:616-622 (2021)	GFTFRSYA	QDISNY	ISYDGSSK	DAS	ARDDDSGWYGRGGFFDS	QQYDNLPPYT			train set
ADI-55753	Spike	Wec et al. Science 369:731-736 (2020)	EFSITFFA	PSVFTF	VSHDGSNI	DVS	ARDHALQNGRPGYFDS	QQRSDGYN	MT565864.1	MT565865.1	train set
F020-049	HA	Kurosawa,Y (unpublished)	GGSISSGRYY	QTIISY	ISYSGGD	AAS	ARLRPYSGYDFYGMDV	QQSLRTPIT	AB363139.1	AB363287.1	train set
HL_CV01-117	Spike	Kreye et al. Cell 183:1058-1069 (2020)	GLNLGDYA	SSDVGGYNY	IRRKAYGGAA	EGR	GLSYYYDNGGYYSVPPIDV	SSYADSNNLV			train set
MOD6_P1_IgG_E1-P1369	Spike	Wang et al. Nature 592:616-622 (2021)	GDSISGYY	SSNIGSNY	IYYSGST	RNH	ARTYRYCSSTSCYSSTFDP	ATWDDSLSGPV			train set
HL_CV07-204	Spike	Kreye et al. Cell 183:1058-1069 (2020)	GGSISSSSYY	SGSIASNY	IYYSGST	EDN	ALCGYSYGSNYYYYGMDV	QSYDSSIWV			train set
C1397	Spike	Cho et al. Nature (2021) DOI: 10.1038/s41586-021-04060-7	GASISSYY	QSVSSN	IYYSGST	GAS	ARQRRSTSWSLLDY	QQYNNWPET			train set
16.a.73_Heavy	HA	Joyce MG et al. Cell. 2016 Jul 28;166(3):609-23.	GYSFTSFG	QSIARF	ISGYTGNT	YAS	ARDKKQGEVVLPAASFRWFAP	QQSYSAPFT	KX386749.1	KX386263.1	train set
C1262	Spike	Cho et al. Nature (2021) DOI: 10.1038/s41586-021-04060-7	GFTPTSYA	NIGSKN	ISYDGSNK	DDN	AITFPRGELTGILHY	QVWDSNSDHFWV			train set
54.a.44_Heavy	HA	Joyce MG et al. Cell. 2016 Jul 28;166(3):609-23.	GYTFTSYG	HSVSRY	ISAYTGNT	GAS	ARDRIQGAVVLPNEQVNWFDP	QQHSNWPRT	KX387104.1	KX386483.1	train set
F033-038	HA	Kurosawa,Y (unpublished)	GHTFTGYY	SSDVGGYNY	INPYSGGT	DVS	ARENYHDSSGNFWDYYYYGMDV	SSYTSSSHVV	AB363174.1	AB363384.1	train set
R95-2H07	HA	Liu Y et al. Nature communications. 2019 Jan 18;10(1):1-3.	GYSFTHYW	QSVSSY	IYPGDSDT	DAS	ARFGYDSIGNYYDFDY	QHRTNWPPIFT	MK311864.1	MK312005.1	train set
321.11.PB.6.4D09	HA	Turner JS et al. Nature. 2020 Oct;586(7827):127-32.	GFSFSNHA	SNDVGIYNY	ISYDGSHR	DVS	AKVGSYCAGDCFDS	SSYAGSYSPHVI	MT200597.1	MT200598.1	train set
C2317	Spike	Cho et al. Nature (2021) DOI: 10.1038/s41586-021-04060-7	GYTFTSYF	QSVSSN	INPSGGST	GAS	ARDFIEDGPNILTGFNWFDP	QHYNNWYT			train set
COV2-2177	Spike	Zost et al. Nat. Med. 26:1422-1427 (2020)	GFSVSTSGEG	QSISNY	IYWDDDK	AAS	AHRLWFRDAFDI	QQTYSTFWT	MT665688.1	MT665301.1	train set
C003_P1_IgG_D12-P1369	Spike	Wang et al. Nature 592:616-622 (2021)	GYTFTSYG	QSISSW	ISAYNGNT	MAS	TRDRAYSGYDALDDDVFDI	QQYNSYSYT			train set
Wang-C386	Spike	Wang et al. Sci. Transl. Med. 13:eabf1555 (2021)	GFPFSIYG	QSISSY	ISYDGGNK	AAS	AKEGRPSDIVVVVAFDY	QQSYSTPRT			train set
008_10_5E03	HA	Andrews SF et al. Science translational medicine. 2015 Dec 2;7(316):316ra192-.	GGSIISDY	QTLGNY	FAPGGSS	GAS	ARSQWLDVDLSDFYFDF	QQTFRSLET	KU167126.1	KU167296.1	train set
PDI_104	Spike	Wheatley et al. Cell Rep. (In Press) DOI:10.1016/j.celrep.2021.109822	GFTFSSYD	QSISSY	IGTAGDT	AAS	ARGKQQLVRAYYYYYMDV	QQSYSTPPWT			train set
C213	Spike	Gaebler et al. Nature 591:639-644 (2021);Robbiani et al. Nature 584:437-442 (2020);Wang et al. Sci. Transl. Med. 13:eabf1555 (2021)	GFTFSSYS	SGSIASNY	ISSSSSYI	EDN	ARVQVGARGWVDY	QSYDRINWV	MW292946.1	MW293401.1	train set
Mod1_P1_IgG_D4-P1369	Spike	Wang et al. Nature 592:616-622 (2021)	GFTVSSNY	QDIRKY	IYSGGST	DAS	ARHHPGYCSGGRCYA	QQFDNLPIT			train set
PDI_231	Spike	Wheatley et al. Cell Rep. (In Press) DOI:10.1016/j.celrep.2021.109822	GLTVSSNY	QDIRNY	IYSGGST	DAS	ARVGGYCSSANCVSDV	QQYDNLPIT			train set
HK_CV07-110	Spike	Kreye et al. Cell 183:1058-1069 (2020)	GFTFSSYE	QSVSGNS	ISNSGTTM	GAS	ARSLRMG	HQYGSIPRT			train set
C1234	Spike	Cho et al. Nature (2021) DOI: 10.1038/s41586-021-04060-7	GVIVSSNY	QDIRNY	IYSGGST	NAS	ARDLQQAGGFDY	QQYDNLPIT			train set	4
PZF12_P1_IgG_G3-P1369	Spike	Wang et al. Nature 592:616-622 (2021)	GFTFSSYA	QSLVHSDGNTY	ISGTGAYT	KLS	AKDGMEWVLVDYYDYSGMDV	MQATQFPPT			train set
C1189	Spike	Cho et al. Nature (2021) DOI: 10.1038/s41586-021-04060-7	GGSISSSNW	QGIGNS	VFHSGST	AAS	ARSSGLLDY	QQYYSTRT			train set
C1260	Spike	Cho et al. Nature (2021) DOI: 10.1038/s41586-021-04060-7	GGSITSVHW	SSNIGSEY	IYHSGNS	RNN	ARDREDGMGLWYFDL	AAWDDSLSGRV			train set
W85-2D12	HA	Liu Y et al. Nature communications. 2019 Jan 18;10(1):1-3.	GGSISSSAYF	QSLLHSNGYNY	LYYPGST	LGS	ARRPTTGSYYEYFHH	MHALQSPFT	MK311710.1	MK311961.1	train set
240-14-IgA_1G03	HA	Dugan HL et al. Science translational medicine. 2020 Dec 9;12(573).	GYSISNGYY	SIGLKR	IYHSGST	YDS	ARIYMVRDLEIYYFDS	QVWDVSGDHLV	MW079663.1	MW079769.1	train set
C2220	Spike	Cho et al. Nature (2021) DOI: 10.1038/s41586-021-04060-7	GFTVSSNY	QDIRNY	IYPGGST	DAS	AREYGDWE	QQYDNLPRT			train set
MOD9_P1_IgG_F1-P1369	Spike	Wang et al. Nature 592:616-622 (2021)	GFTFSTYA	NIGSKN	ISGSGGNT	DDS	AKVDGSGSPPSYYYYYGMDV	QVWDNTSDHVV			train set
ADI-55999	Spike	Wec et al. Science 369:731-736 (2020)	GYTFTSYY	QSVLYSSNNKNY	IHPSGGST	WAS	ARVLAGSSHEWQLTHDAFDI	QQYYSTPYT	MT565990.1	MT565991.1	train set
Mod4_P4_IgG_F12-P1369	Spike	Wang et al. Nature 592:616-622 (2021)	GGSVSGGSYY	QSVSSY	VFYSGST	DAS	ARGRDFWSGYYTGYHYFDY	QQRSNWPPS			train set
HL_CV07-310	Spike	Kreye et al. Cell 183:1058-1069 (2020)	GYTFTGYY	SSDVGGYNY	INPNSGGT	EVS	ARGPFYYDSSGTLGGMDV	SSYTSSSTYV			train set
AG10-A06	HA	Henry C et al. Cell host & microbe. 2019 Mar 13;25(3):357-66.	GFRILENA	QSVSSKF	ISGGGDI	GVS	VKESPYLPGERIYYFDE	QQFDGLSWT	MH205346.1	MH205549.1	train set
01.s.01_Heavy	HA	Joyce MG et al. Cell. 2016 Jul 28;166(3):609-23.	GGTFSTYA	QTILYGPNNKNS	IIPVFGTA	WAS	ASDLVTSLDLYYLPN	QQYYSTPLT	KX386669.1	KX386196.1	train set
C2467	Spike	Cho et al. Nature (2021) DOI: 10.1038/s41586-021-04060-7	GFTFSNAW	QSISSY	IKSKTDGGTT	TAS	TTISDYGDYSPVY	QQSYSTPLT			train set	59
COV072_Plate2_HC_72-P1369	Spike	Robbiani et al. Nature 584:437-442 (2020)	GFTFSSYG	QDISNY	IWYDGSNK	DAS	ARDGTGIAAAGTANPPFDY	QQYDNLPYT			train set
COV107_Plate2_HC_24-P1369	Spike	Robbiani et al. Nature 584:437-442 (2020)	GFTFSSYA	SGSIASNY	ISYDGSNK	EDN	ARDFYHNWFDP	QSYDSSNQWVV			train set
P008_055	Spike	Graham et al. Immunity 54:1276-1289.e6 (2021)	GFTFDDYA	SSNIGSNT	ISWNGGII	SDN	AKDIGPFEAARPGGNYYYYAMDV	AAWDDSLNVVV	MW802434.1	MW802327.1	train set
236-14-IgA_1C03	HA	Dugan HL et al. Science translational medicine. 2020 Dec 9;12(573).	GFSFSDYY	GAIIASNY	IDSRSTYR	EGD	AAGAGSYSYHGLDV	QSYDTGLWV	MW079671.1	MW079774.1	train set
321.5.GC.60.1C10	HA	Turner JS et al. Nature. 2020 Oct;586(7827):127-32.	GGSFSNYA	QSVSSN	IIPTFTTA	GAS	ARDPSGYNYGQYYFDY	QQYNKWPQS	MT200233.1	MT200234.1	train set
C3-2-3D06	HA	Henry C et al. Cell host & microbe. 2019 Mar 13;25(3):357-66.	GGSINSYY	QSVYSY	ISYSGST	DAS	ARDRGYSSGYKNYYYYGMDV	QLRSNSLT	MH205279.1	MH205491.1	train set
S20-74	Spike	Dugan et al. Immunity 54:1290-1303.e7 (2021)	GGSISSHY	SSDVGGYNY	MYYSGST	EVS	AGRDQLLYGADGFDI	SSYAGSSNHVI			train set
W85-3C10	HA	Liu Y et al. Nature communications. 2019 Jan 18;10(1):1-3.	GGSIRSSSYY	QSLLHSNGYNY	IYDSGNT	LGS	ARRPISGSYYEYFHH	MQALQNPFT	MK311702.1	MK311953.1	train set
ADI-55701	Spike	Wec et al. Science 369:731-736 (2020)	GGTFKNSA	HNVVHSDGKTY	IIPMFGVP	QVS	AREEYSGTVHNFFGMDV	MQGTDWPRS	MT565774.1	MT565775.1	train set
W85-2H01	HA	Liu Y et al. Nature communications. 2019 Jan 18;10(1):1-3.	GASISSSAYF	QSLMHENAYNY	VYDSGST	LGS	ARRTSSGSYYEYFHH	MQALQSPFT	MK311707.1	MK311958.1	train set
COV2-2382	Spike	Zost et al. Nat. Med. 26:1422-1427 (2020)	GFTFSSYG	TGAVTSGYF	ISFDGSNK	STN	AKDLPPYASGWYEGGFDY	LLYYGGPWV	MT665568.1	MT665181.1	train set
C064	Spike	Gaebler et al. Nature 591:639-644 (2021)	GFTFSNYA	SSDVGSYNL	ISGSGGNT	EGS	AKAVHYGGNSDRRFSEPSAPFDY	CSYAGSSTPYV			train set
Mod2_P1_IgG_F5-P1369	Spike	Wang et al. Nature 592:616-622 (2021)	GGSISSGDYY	TSDVGSYDL	IYYSGTT	EVS	ARVMRVFGSGSRAFDI	CSYVGSSVL			train set
HK_CV38-228	Spike	Kreye et al. Cell 183:1058-1069 (2020)	GGSISSGGYS	HSISND	IFDSGIS	NGI	AREKGTGDYYLDY	QQYNSWPRA			train set
C1308	Spike	Cho et al. Nature (2021) DOI: 10.1038/s41586-021-04060-7	GFTFSSYW	SGSIASNY	IKQDGGEK	EDN	ARGRTGPYLGIDY	QSYDSSNWV			train set
S24-821	Spike	Dugan et al. Immunity 54:1290-1303.e7 (2021)	GLSLSSSGMC	QSISSW	IDWDDDK	KAS	ARICTMVRGLHDAFDI	QQYNSYSWT			train set
321.5.GC.28.1B11	HA	Turner JS et al. Nature. 2020 Oct;586(7827):127-32.	GFTFSSYG	SSDVGSYNY	IRYDGSNK	DVS	AKDWDRYCSSTSCYSRGFDY	CSYAGSITPV	MT200225.1	MT200226.1	train set
HK_CV05-108	Spike	Kreye et al. Cell 183:1058-1069 (2020)	GYSFTSYW	QSISSY	IDPSDSYT	AAS	ARHHLKRGYATRYGMDV	QQSYSTPWT			train set
54042-10	Spike	Kramer et al. Cell Rep. 37:109784 (2021)	GLIVSRNY	QGINNY	IYAGGSA	AAS	ARDLNVRGGLDV	QQLNSDPALT	MZ820102.1	MZ820111.1	train set	4
31.c.03_Heavy	HA	Joyce MG et al. Cell. 2016 Jul 28;166(3):609-23.	GYTFTNYG	QGLVYIDGNIY	ISAYNGHT	KVS	ARDQGNILTGGLFDD	MQGTHWPRT	KX387030.1	KX386425.1	train set
COV107_Plate2_HC_53-P1369	Spike	Robbiani et al. Nature 584:437-442 (2020)	GGSLSGFY	QTVTANY	TNHFGST	GAS	ARKPLLYSDFSPGAFDI	QQYTTTPRT			train set	17
COVA2-31	Spike	Brouwer et al. Science 369:643-650 (2020)	GYTFTGQD	QSLLHSDGKTY	INPSSAGT	EVS	RKMLTIFGKVNQTMLLIS	MQSIQLPPT			train set
HL_CV01-225	Spike	Kreye et al. Cell 183:1058-1069 (2020)	GFTVSSNY	SSDVGGYNY	IYSSGST	EVS	ARDGGGSYPHRAFDI	SSYTSSSTSDVV			train set
321.5.PB.5.7H04	HA	Turner JS et al. Nature. 2020 Oct;586(7827):127-32.	GFTLSAYS	QDISNY	ISSHGSYR	GSS	TRDSPYASSWENDFDS	LQHRSYPYT	MT200397.1	MT200398.1	train set
AG10-3C01	HA	Henry C et al. Cell host & microbe. 2019 Mar 13;25(3):357-66.	GFAFGRYA	QSVTSNS	ISGGFGVFGVT	GAS	VKDFTPPGTWGWRPGYCDY	HHYGSSTGT	MH205349.1	MH205551.1	train set
K77-2H03	HA	Liu Y et al. Nature communications. 2019 Jan 18;10(1):1-3.	GYTFTSYH	QSVSSSY	INLSGGSI	GAS	ARRGFIVTSHLYYYGMDV	QQYGRYGT	MK311371.1	MK311871.1	train set
Mod11_P2_IgG_A5-P1369	Spike	Wang et al. Nature 592:616-622 (2021)	GGSISTYY	QSISSW	MYYSGNT	DAS	ARGGPPLDGGNSPEGAFDV	QQYNSYPYT			train set
H3N2_228-14-3F05_	HA	Dugan HL et al. Science translational medicine. 2020 Dec 9;12(573).	GFTFSSYP	QSVSTNS	ISYHGTIQ	GTS	ARDPVVGAPDYFDL	QQHGTSIT	MW067450.1	MW067569.1	train set
0317-A7	Spike	Chi et al. Science 369:650-655 (2020)	GFTFSNYA	QSLLHSNGYNY	ISYDGSNK	LGS	ARWGGGMQYLDV	MQTLQTPYT	MT622740.1	MT622741.1	train set
COV2-2539	Spike	Zost et al. Nat. Med. 26:1422-1427 (2020)	GYTFTSYD	NSNIGSYT	MNSNSGNA	DNN	ARMRTGWPTHGRPDDF	LAWDDSLNGLV	MT665433.1	MT665046.1	train set
COV096_P1_IgM_38-P1348	Spike	Wang et al. Sci. Transl. Med. 13:eabf1555 (2021)	GFTFDDYA	NIGSKS	TTWNSGTI	DDS	AKDQTKDGGGAYSYGLGGMDV	QVWDSSSDSWV	MW293205.1	MW293660.1	train set
Turner-20-3D12	Spike	Turner et al. Nature 596:109-113 (2021)	GFTFSRYG	ALPKKY	IWFDGSNK	EDS	ATEPVQLEPEVRLDY	YSTDSSGNHRRL	MZ292493.1	MZ292494.1	train set
CV2-32	Spike	Jennewein et al. Cell Rep. 36:109353 (2021)	GFTFGDYA	ALPKQY	IRSKAYGGTT	KDS	TMVWQQLHDAFDI	QSADSSGTYSWV	MW681674.1	MW681675.1	train set
PCV1-44	Spike	Jennewein et al. Cell Rep. 36:109353 (2021)	GFTFSSYG	QSVSSSY	ISYDGSNK	GAS	ARSRGGSYHDAFDI	QQYGSSPMYT	MW806127.1	MW806158.1	train set	11
C003_P1_IgG_D10-P1369	Spike	Wang et al. Nature 592:616-622 (2021)	GFTFSRYS	SSNIGADSD	ITSGSSSI	GNS	ARDSATYYYGSGVRHGYISGPEYFQY	QSYDSSLSAVL			train set
ab200	Spike	Feldman et al. Science Immunology (2021): eabl5842.	GYSFTSYW	SSNIGAGYD	IDPSDSYT	GNS	ARQAEEDISAESRRRGVYYYYYGMDV	QSYDSSLSAYVV	OK094391.1	OK094392.1	train set
31.a.07_Heavy	HA	Joyce MG et al. Cell. 2016 Jul 28;166(3):609-23.	AFSFSTYA	QSVSSN	ISGNGGST	GAS	ARDRSPPVYDLLTGYYSSYYYMDV	QQYNNWLRT	KX386918.1	KX386314.1	train set
CN2-36	Spike	Jennewein et al. Cell Rep. 36:109353 (2021)	GGSISSSSYY	QSLVYSDGNTY	IYYSGST	KVS	ARRTGTTEYYYYGMDV	MQGTHWPPAT	MZ151254.1	MZ151253.1	train set
CQTS059	Spike	Patent: CN111925440A	GYRFTNYW	SSNVGNYDL	IYPGDSEI	EVN	ARHPSNFYDSGGDYYAMDV	CSYAGSSSWV	MW587442.1	MW587443.1	train set
J13	Spike	Andreano et al. Cell 184:1821-1835.e16 (2021)	GGTFSSYA	QSVSSF	LIPIFGTA	DAS	ANFIGDGYNYEEDYMDV	QQRSNWPPFT	MW598313.1	MW598314.1	train set
321.5.GC.12.2A11	HA	Turner JS et al. Nature. 2020 Oct;586(7827):127-32.	GFSFSNYV	QSVTGK	ISGTGLST	GAS	AKGQLANRPWDGYMDV	QQYKNWPPVT	MT200185.1	MT200186.1	train set
ADI-55988	Spike	Wec et al. Science 369:731-736 (2020)	GDSISSDYW	QSVGNNY	ISHSGSL	GAT	ARVRIGASHHNFWSGYYTDAFDI	QQYGTSPVYT	MT565970.1	MT565971.1	train set
01.f.01_Heavy	HA	Joyce MG et al. Cell. 2016 Jul 28;166(3):609-23.	GFALRDYG	QSLLHTSEYNY	TRHDGTHK	LGS	AKVGYQLLYSGAFHI	MQALQTPQT	KX386645.1	KX386182.1	train set
Wang-C450	Spike	Wang et al. Sci. Transl. Med. 13:eabf1555 (2021)	GFTFTSSA	QSVSSSY	IVVGSGNT	GAS	AAPHCSGGSCYDAFDI	QQYGSSPYT			train set	3
COV2-2516	Spike	Zost et al. Nat. Med. 26:1422-1427 (2020)	GYTFTNYY	QSVSSY	LNPGAGST	DAS	ARDQQIVPHADGFDI	QQRSNWPPRTWT	MT665554.1	MT665167.1	train set
MOD8_P2_IgG_D4-P1369	Spike	Wang et al. Nature 592:616-622 (2021)	GGSISSSSYY	QGISNS	IYYSGST	AAS	ARIMGLFDY	QQYYSTLLFT			train set
HL_CV07-181	Spike	Kreye et al. Cell 183:1058-1069 (2020)	GFTFSSYG	ALPKQY	IWYDGSNK	KDS	ARDEAAEYYFDY	QSADSSGTFWV			train set
C001_P2_IgG_F2-P1369	Spike	Wang et al. Nature 592:616-622 (2021)	GGSISSSNW	TSNIGSSF	IYHTGST	RNN	ARVPHSPTVTLPTRFAYGMDV	AAWDDSLGGWL			train set
ADI-55690	Spike	Wec et al. Science 369:731-736 (2020)	GDSVSSSDYH	QNIGSY	IYYGGRS	VAS	AGRHQELLPMGSFDM	QQSYTTPIT	MT565754.1	MT565755.1	train set
PZF10_P2_IgG_B6-P1369	Spike	Wang et al. Nature 592:616-622 (2021)	GFTFRLHA	QSISSF	IWYDGNNK	AAS	AREGIAADGSKADAFDI	QQSYSTLYT			train set
MOD6_P1_IgG_B12-P1369	Spike	Wang et al. Nature 592:616-622 (2021)	GFTFSSYA	QSISRY	ISGDGGIT	VAS	AKDLGNIVATEVIDY	QQSYSTPPT			train set
COV072_P3_HC_94-P1369	Spike	Robbiani et al. Nature 584:437-442 (2020)	GFTFSSYA	SGSIASNY	ISNDGSNK	EDN	ARALSFIAVAGIDY	QSYDSTTHVV			train set
CV2-70	Spike	Jennewein et al. Cell Rep. 36:109353 (2021)	GGTFSSYA	QSVSSY	IIPIFGTA	DAS	ARFRAYDSSGYGPDY	QQRSNWPPSIT	MW681748.1	MW681749.1	train set
16.a.46_Heavy	HA	Joyce MG et al. Cell. 2016 Jul 28;166(3):609-23.	GYTFTSFG	QSIDRF	ISGYTGNT	YAS	ARDKKQGEVVLPAASFRWFAP	QQSYSAPFT	KX386722.1	KX386242.1	train set
240-14-IgG_2F01	HA	Dugan HL et al. Science translational medicine. 2020 Dec 9;12(573).	GYRFTDYY	ASLLHSNGYNY	MNPNSGAINSGT	LAS	VREDVLDSYFDY	MQALQTPYT	MW079641.1	MW079751.1	train set
2p19w69	HA	Tan YC et al. Clinical immunology. 2014 Mar 1;151(1):55-65.	RFTFSSFD	QSVSFN	ISFDGSNK	GAS	ARDGQDIVLVPSAISPEHFGMDV	QQYNTWPPLYT	KF994218.1	KF994482.1	train set
HL_CV03-161	Spike	Kreye et al. Cell 183:1058-1069 (2020)	GGSISSSSYY	ALPKKY	IYYSGST	EDS	ARQRKGWLQLRGNWYFDL	YSTDSSGNQVV			train set
HK_CV01-132	Spike	Kreye et al. Cell 183:1058-1069 (2020)	GGSISSYY	QSVSSSY	IYYSGST	GAS	ARDRGYNWNYYYYYGMDV	QQYGSSPST			train set
HL_CV05-127	Spike	Kreye et al. Cell 183:1058-1069 (2020)	GFTFSSYG	ALPKKY	IWYDGSNK	EDS	ARDRVSSWEYYFDY	YSTDSSGNHRGV			train set
T2-6A	HA	Huang KY et al. 2015 Jul 1;125(7):2631-45.	GFSFNSYW	SSNIGAGYD	INQVGSEI	AFS	ARQGSFADTYFYYYAMDV	QSYDTGLSGLEVV	KP231611.1	KP231632.1	train set
Turner-22-3F08	Spike	Turner et al. Nature 596:109-113 (2021)	GYTFTSYG	NIGSKS	ISVYNGNK	DDS	ASCPRRPAAIGDYYGMDV	QVWDSSSYHAV	MZ292509.1	MZ292510.1	train set
HL_CV07-255	Spike	Kreye et al. Cell 183:1058-1069 (2020)	GYTFTGYY	SSDVESYNL	INPNSGGT	EVS	ARDSRFSYVNGEFDY	CSYAGHSTWV	MW002780.1	MW002798.1	train set
31.a.90_Heavy	HA	Joyce MG et al. Cell. 2016 Jul 28;166(3):609-23.	GFTFSDST	QSVSRN	MSGNGGAA	DAS	TRDRSPPVYELMTGYYSSYYYMDV	QQYNHWLRT	KX387004.1	KX386399.1	train set
C1307	Spike	Cho et al. Nature (2021) DOI: 10.1038/s41586-021-04060-7	GFTFSSYG	QSVSSGY	IWSDGNNK	GAS	ARPSRTRDPYGYGLGAFDF	QLYGSSPQ			train set
HL_CV-X1-188	Spike	Kreye et al. Cell 183:1058-1069 (2020)	GVSISTSSW	SGHSTYI	ISHSGST	LEGSGSY	AKGGGPIVA	ETWDSNTRL			train set
ab032	Spike	Feldman et al. Science Immunology (2021): eabl5842.	GGTFSSYA	QGISSA	IIPIFGTA	DAS	ARACTEWEPFDAFDI	QQFNSYPYT	OK094335.1	OK094336.1	train set
C060	Spike	Gaebler et al. Nature 591:639-644 (2021);Robbiani et al. Nature 584:437-442 (2020)	GFTVSSNY	QSVSSH	IYSGGSA	GAS	ARIANYMDV	QQYNNWPPLT	MW292866.1	MW293321.1	train set
030_09_2A03	HA	Andrews SF et al. Science translational medicine. 2015 Dec 2;7(316):316ra192-.	GGSISSYY	QSVSSY	IYHSGST	DAS	ARGGGHYFLNWFDP	QQRSNWPPWT	KU167192.1	KU167328.1	train set
PDI_117	Spike	Wheatley et al. Cell Rep. (In Press) DOI:10.1016/j.celrep.2021.109822	GYTFTGYY	SGHSSYA	INPNRGGT	LKSDGSH	ARAGSTSCYDPILDPCYYYMDV	QTWGTGIQMV			train set
FluA-153	HA	Zost SJ et al. The Journal of Clinical Investigation. 2021 Jun 22.	GGSFSLYH	QSISNS	IDDSMTT	AAS	AGGIRERFATPHYYYGMNV	QQSYSTPYT	MZ328334.1	MZ328335.1	train set
31.a.79_Heavy	HA	Joyce MG et al. Cell. 2016 Jul 28;166(3):609-23.	GFTFSTNA	HSVRSN	ISGNSGTT	GAS	TKDRSPPVYDLLPGYYSSFYYMDV	QQYNHWLRT	KX386993.1	KX386388.1	train set
310-18E7_	HA	Whittle JR et al. 2014 Apr 15;88(8):4047-57.	GVTFSGYA	QSVSNN	ISPLFGTP	GAS	VSTSEPGGLAVAGSRYFDY	QQYNDWPRT	KJ149416.1	KJ149345.1	train set
F008-046	HA	Kurosawa,Y (unpublished)	GFSLSTGGEG	ALPKQY	IYWDDDQ	KDS	AHTMCRYSAYESDCLPGSYNYGLDV	QSADSSGTYVV	AB363107.1	AB363361.1	train set
COV096_HC_123-p1369	Spike	Robbiani et al. Nature 584:437-442 (2020);Wang et al. Sci. Transl. Med. 13:eabf1555 (2021)	GFIFSSYD	QSISSY	IGTAGDT	AAS	ARGDYNILTGYYFDY	QQSYNTPQVT	MW293124.1	MW293579.1	train set
C066	Spike	Gaebler et al. Nature 591:639-644 (2021)	GLLVSRNY	QGMSNY	IYSGGST	TAS	ARDVGDYYGMDV	QLLNSYPQLT			train set	29
321.5.GC.60.1B11	HA	Turner JS et al. Nature. 2020 Oct;586(7827):127-32.	GGTFGSHG	ESISSTY	VIPVYGTA	GAS	ATPSGMLPAAVWSYYSYCMDV	QQYANSRFT	MT200251.1	MT200252.1	train set
HK_CV01-220	Spike	Kreye et al. Cell 183:1058-1069 (2020)	GFTFSTYS	QSIRGY	ISTSITTT	DAS	ARDVGTYESTSTGMDV	QQRGNWPPAT			train set
COV107_Plate1_HC_59-P1369	Spike	Robbiani et al. Nature 584:437-442 (2020)	GFIVSSNY	QDINNY	IYSGGST	AAS	ARTMDGDYFDY	QKYNSAPLT			train set
C138	Spike	Robbiani et al. Nature 584:437-442 (2020)	GFTFSTYW	SGSIASNY	IKQDGSEK	EDN	AGGTWLRSSFDY	QSYDSSNWV			train set
COVA1-17	Spike	Brouwer et al. Science 369:643-650 (2020)	GYTFTGYY	TGAVTSGHY	INPNSGTT	DTS	AREAVAARPGNFDY	LLSYSGVWV	MT599836.1	MT599920.1	train set
MOD3_P1_IgG_E3-P1369	Spike	Wang et al. Nature 592:616-622 (2021)	GFTLSSYA	QGISSY	ISGAGGST	AAS	AKLPSGIAAAGYWFDP	QQYYSFPPT			train set
HL_CV03-118	Spike	Kreye et al. Cell 183:1058-1069 (2020)	GYTFSAYY	ISNIFVHHY	IHPSAGTT	DAV	ARDGISTFGVVKHYYAMDV	SSYTTTTTLV			train set
MOD3_P2_IgG_G12-P1369	Spike	Wang et al. Nature 592:616-622 (2021)	GFTFSSYG	SIGSKS	ISYDGSNK	DDS	AKGITIVGATTEYFDY	QVWDGSSDHPWV			train set
014_10_1G03	HA	Andrews SF et al. Science translational medicine. 2015 Dec 2;7(316):316ra192-.	GGSINSDDYY	SSNIGANYD	IYYSGST	DNT	ARGGYCSRPSCPNPTGAFDI	QSYDSSLNDYV	KU167155.1	KU167428.1	train set
C607	Spike	Wang et al. Nature 592:616-622 (2021)	GGSISSNDW	SGSVSTSHH	IYHSGST	DTD	ARNCAWGSCD	ALYMGSGSWV			train set
COVD21_P1_HC_F11-p1369	Spike	Robbiani et al. Nature 584:437-442 (2020)	GFTFSSYA	NIGSKS	ISDSGVST	YDS	AKVWSISLDAFDI	QVWDSSSDL	MW293081.1	MW293536.1	train set
W85-1E04	HA	Liu Y et al. Nature communications. 2019 Jan 18;10(1):1-3.	GFTFGDYA	SSDVGCYNY	ITGDGGST	DVN	AKDIVSVVAAVDY	SSYTVSSTLV	MK311620.1	MK312077.1	train set
PZF10_P1_IgG_E8-P1369	Spike	Wang et al. Nature 592:616-622 (2021)	GFTFSRYW	AFPKQY	INQDGSET	KDT	ARAIVDIVAPGTPDWFDP	QSADSSGVV			train set
PDI_75	Spike	Wheatley et al. Cell Rep. (In Press) DOI:10.1016/j.celrep.2021.109822	GFTVSSNY	SSNIGAGYD	IYSGGST	GNS	ARAIPLGEVDLDY	QSYDSSLSGFVV			train set
CV2-69	Spike	Jennewein et al. Cell Rep. 36:109353 (2021)	GFTFNSYA	VLEKKY	ISGSGGRT	KDS	ARDFYGLESFYPGIDS	YSAADNNRGV	MW681746.1	MW681747.1	train set
H3N2_229-14-2F03_	HA	Dugan HL et al. Science translational medicine. 2020 Dec 9;12(573).	GFTFRSYG	SSNIGTGYD	VWYDGSNK	GYN	ARDRNNDYSFRYHGMDV	QSFDNRLRAVV	MW067478.1	MW067607.1	train set
C001_P1_IgG_G3-P1369	Spike	Wang et al. Nature 592:616-622 (2021)	GGSIRTYS	QSISSNY	IINIVDIA	GAS	ATLSSSHSDASGTIWFDP	HQDYDLHT			train set
FluA-151_Sib5	HA	Zost SJ et al. The Journal of Clinical Investigation. 2021 Jun 22.	GFTFATYG	QSIKKY	ISEDGGSQ	AAD	AKFTPDPGYGEYYFHH	QQSYSLPPT	MZ328324.1	MZ328325.1	train set
COV047_P5_IgM_19-P1348	Spike	Wang et al. Sci. Transl. Med. 13:eabf1555 (2021)	GFTVSSNY	QSVSSSY	IYSGGST	GAS	ARDLIVAGGMDV	QQYGSSPRVT	MW293246.1	MW293701.1	train set	4
COVA2-41	Spike	Brouwer et al. Science 369:643-650 (2020)	GFTFSNYN	QSVSSN	ISSSSSYI	GAS	ARVQKDIVVVPVALADYYYYGMDV	QQCYNWPPWT			train set
C017	Spike	Robbiani et al. Nature 584:437-442 (2020)	GFTFDDYA	QSVSSY	ISWNSGTI	DAS	AKAGVRGIAAAGPDLNFDH	QQRIT	MW293038.1	MW293493.1	train set
PZF10_P2_IgG_H11-P1369	Spike	Wang et al. Nature 592:616-622 (2021)	GFTFSRYW	TFPNQY	IKQDGSDR	KDT	ARAIVDIVAAGTPEWFDP	QSADSSGVI			train set
54.a.36_Heavy	HA	Joyce MG et al. Cell. 2016 Jul 28;166(3):609-23.	GYTFTRYG	HSVSRY	ISAYTGNT	GAS	ARDRIQGEVALPNEQLNWFDP	QQHSNWPRT	KX387096.1	KX386475.1	train set
COVD21_P1_HC_C8-p1369	Spike	Robbiani et al. Nature 584:437-442 (2020)	GFTVSSNY	QSVSSSY	IYSGGST	GAS	ARDWGDYYFDY	QQYGSSPRT	MW293111.1	MW293566.1	train set	2
TAU-1145	Spike	Mor et al. PLoS Pathog. 17:e1009165 (2021)	GGAIRSGSYY	NIGSRS	IFHIGNA	YDT	VRPNNEHGGFFFDY	QVWVSTFDHVV	MW367321.1	MW367322.1	train set
HL_CV01-276	Spike	Kreye et al. Cell 183:1058-1069 (2020)	GYTFTDYY	SSDIGGYNY	ISPNSGGT	EVS	ARDPFEYYDFWSGYYRGGMDV	SSYTSSSTRV			train set
COVD21_P2_HC_H2-p1369	Spike	Robbiani et al. Nature 584:437-442 (2020)	GFTFSSYS	ALPNQY	ISSSSSTI	KDS	ARDSGGDIVVIPAVNGFDY	QSADSRGV	MW293077.1	MW293532.1	train set
PDI_286	Spike	Wheatley et al. Cell Rep. (In Press) DOI:10.1016/j.celrep.2021.109822	GYTFTSYY	QSVSSSY	INPSGGRA	GAS	ARLVVVSSEYSSSSGYYYYYFMDV	QQYNSSPPIFT			train set
CQTS011	Spike	Patent: CN111909263A	EVTVSSNY	QSISSY	IYSGGST	AAS	ARDGLVGATLAFDF	QQSYSTPPYT	MW587370.1	MW587371.1	train set
COV107_Plate2_HC_81-P1369	Spike	Robbiani et al. Nature 584:437-442 (2020)	GFTFTSSA	QSVSSSY	IVVGSGNT	GAS	AAPYCSGGSCSDAFDI	QQYGSSPWT			train set	3
CC12.5	Spike	Rogers et al. Science 369:956-963 (2020)	GYIYSGYY	SSDVGGYNY	ISPDSGGT	DVS	ARGPRYSGTYFDY	SSYTSSSTQV	MT594042.1	MT594075.1	train set
HK_CV01-159	Spike	Kreye et al. Cell 183:1058-1069 (2020)	GYTFTNYY	QVIREN	INARSGDT	AAS	ARGGETQQRLVWDQKTDD	LQYNSYPLT			train set
CV2-63	Spike	Jennewein et al. Cell Rep. 36:109353 (2021)	GFTFSSYA	IGSKN	ISYDGDNK	RDS	ARDPTAVTGPFDY	QVWDSSTVV	MW681734.1	MW681735.1	train set
MOD7_P1_IgG_F8-P1369	Spike	Wang et al. Nature 592:616-622 (2021)	GGSISSGSYY	SGSIASNY	VYNSGRT	EDN	ARVSMTVIDH	QSYDFSNHGNWV			train set
009_10_2G06	HA	Andrews SF et al. Science translational medicine. 2015 Dec 2;7(316):316ra192-.	GFNFDDSA	HIGIRS	INWKSNDI	DLN	AKDRAGYFYAMAV	QVWDGSGDNRGI	KU167137.1	KU167416.1	train set
221-14-IgA-1C05	HA	Dugan HL et al. Science translational medicine. 2020 Dec 9;12(573).	GFSLSSYG	SSNIGNNF	IWYDGSKK	KNN	ARASPYGDYYAIEDV	AAWDDSLSGVV	MW079644.1	MW079755.1	train set
HL_CV03-148	Spike	Kreye et al. Cell 183:1058-1069 (2020)	GFTFSSYA	SSNIGNNY	ISGSGGST	DNN	AKGPRLLWFGELSPFDY	GTWDSSLSALV			train set
S24-788	Spike	Dugan et al. Immunity 54:1290-1303.e7 (2021)	GFTFSSYG	KLGDKY	IWYDGSNK	QDS	ARGRSPGGGHYYGMDV	QAWDSSSVV			train set
HK_CV07-191	Spike	Kreye et al. Cell 183:1058-1069 (2020)	GYTFTSYG	QSISSY	ISAYNGNT	AAS	SREGDLTIFGSVTNAYYYFGMDF	QQSYSTPIT			train set
46472-10	Spike	Shiakolas et al. Cell Rep Med. 2:100313 (2021)	GFAVSGYY	RPNIGNNK	IFTSGRT	GNN	AGFLPVYNNGWSYFDS	AVWDDSLNGPV	MZ126653.1	MZ126668.1	train set
MOD6_P1_IgG_G8-P1369	Spike	Wang et al. Nature 592:616-622 (2021)	GFTFSSYA	QSISNY	ILYDGSYK	AAS	ARDEGEVVTHFDY	QQSYNTPPWT			train set	30
MOD8_P1_IgG_H10-P1369	Spike	Wang et al. Nature 592:616-622 (2021)	GFTFSSYD	QAVSSN	IGTAGDT	GAS	ARANYYGSSGFRHYYYGMDV	QQYNNWPPIT			train set
ADI-56069	Spike	Wec et al. Science 369:731-736 (2020)	GGTFSSHA	QAVVHSDGNTY	IMPIFGES	KVS	VRDPDPYTATVRHNHYWHGMDV	MQGTEWPRT	MT566126.1	MT566127.1	train set
COV2-2427	Spike	Zost et al. Nat. Med. 26:1422-1427 (2020)	GGSISSSNW	QGISSW	IYHSGST	AAS	ASRWGDYFDSSGAYDS	QQGNSFPLT	MT665658.1	MT665271.1	train set
8-92	Spike	Kaku et al. Cell Rep. 36:109385 (2021)	EITVSRNY	QGISSY	IYSGGSR	AAS	ARDKNEGAMDV	QHLNSYSYT	MZ089620.1	MZ089623.1	train set	104
PDI_133	Spike	Wheatley et al. Cell Rep. (In Press) DOI:10.1016/j.celrep.2021.109822	GYTFTNYG	QSISSY	ISAYNGNT	IAS	ARYIASSRYSSGWYSYYYYYMDV	QKSYTTSWT			train set
K77-1G04	HA	Liu Y et al. Nature communications. 2019 Jan 18;10(1):1-3.	GYTFTEYY	ALPKQY	INPKTGGT	KDS	ARDDGYTTGADV	QSADSGGTYQL	MK311366.1	MK312011.1	train set
C209	Spike	Robbiani et al. Nature 584:437-442 (2020)	GYTFTSYD	NIGSKS	MNPNSGNT	DDS	AXGFSLTWYFDL	QVWDSTGGHPDVV			train set
C2033	Spike	Cho et al. Nature (2021) DOI: 10.1038/s41586-021-04060-7	GFTVSSNY	QGISSY	IYSGGST	AAS	ARDLELKGAFDI	QQLNSYSPWT			train set	4
MOD6_P1_IgG_D6-P1369	Spike	Wang et al. Nature 592:616-622 (2021)	GGSFSGYY	NIGSKS	INHSGST	YDS	ARDYDTLTGVFDP	QVWESNSDQHVV			train set
SFV018_2D01	HA	Guthmiller JJ et al. Science Translational Medicine. 2021 Jun 2;13(596).	GYSFTSSW	QSLSNSY	LNPSDSYP	GAS	TRDSFYDVDLSSFYMDV	QQYGSSRHT	JX027448.1	MW858033.1	train set
P008_091	Spike	Graham et al. Immunity 54:1276-1289.e6 (2021)	GFTFSSNA	QSISSW	ISYDGSNQ	KAS	AKSRGGNYFDAFDM	QQYNSYPWT	MW802459.1	MW802352.1	train set	11
C001_P2_IgG_C11-P1369	Spike	Wang et al. Nature 592:616-622 (2021)	GFTFSNYD	QSIRSY	IGTAGDT	AAS	ARGNFDSSGYYSNFDY	QQSYSIPPLT			train set	134
S144-67	Spike	Dugan et al. Immunity 54:1290-1303.e7 (2021)	GYSFTTYW	RSNIGAGYD	IYPDDSDT	GNS	ARGQYYDFWSGAGGVDV	QSYDSSLSGLRV			train set
COV047_P3_IgM_76-P1348	Spike	Wang et al. Sci. Transl. Med. 13:eabf1555 (2021)	GFTFTRYA	QTITNY	INIGSTNI	AAS	SRGDCTSSSCYSIDF	QQTYRAPLT	MW293127.1	MW293582.1	train set
Mod4_P4_IgG_C8-P1369	Spike	Wang et al. Nature 592:616-622 (2021)	GYTFTSYY	SSDVGSYNL	INPSGEST	EVS	ARGGSPIPAPGSDFDY	CSYGGSSTFVI			train set
HK_CV01-175	Spike	Kreye et al. Cell 183:1058-1069 (2020)	GFTFSNYW	QSLVHSDGNTY	INEDGSEK	KVS	ARAGGVGTVDY	MQGTLWPWT			train set
3-5	Spike	Kaku et al. Cell Rep. 36:109385 (2021)	GFTVSSNY	QSVSSY	IYSGGST	GAS	ARSYGDYFIDY	QQYGSSPWWT	MZ089619.1	MZ089624.1	train set	2
H3N2_229-14-1D02_	HA	Dugan HL et al. Science translational medicine. 2020 Dec 9;12(573).	GFSLSNYS	QSLLYSNGYNY	IGSSSNYI	LGS	ARDFGYEFDF	MQGLQTPT	MW067460.1	MW067579.1	train set
CQTS017	Spike	Patent: CN111909263A	GRSFSGNS	QSLLHSNGYNY	IDHSGST	LGS	ARGWTVPPLWVLNWFDP	MQALQTPRT	MW587380.1	MW587381.1	train set
HK_CV-X2-108	Spike	Kreye et al. Cell 183:1058-1069 (2020)	GFTVSTNY	QSINSNY	IYAGGST	GAS	ARGKVGATGFED	QQYGSSPPMYT			train set
COV047_P3_IgM_45-P1348	Spike	Wang et al. Sci. Transl. Med. 13:eabf1555 (2021)	GFTFSSYA	TGAVTSGHY	VSNSGGST	ETS	AKVGEYCGGDCYRGLDY	LLSYGGARSV	MW292843.1	MW293298.1	train set
1F09_	HA	Madsen A et al. Immunity. 2020 Oct 13;53(4):852-63.	GFTFSHYG	YIERKA	ISFHGYET	DDS	AKEPTAYGDYSYYFDS	QVWDGGDDHPYV	MT200639.1	MT200653.1	train set
HK_CV38-150	Spike	Kreye et al. Cell 183:1058-1069 (2020)	GFTFSSYG	QSLLHSDGKTY	ISYDGSNK	EVS	AKSQWLVLRHAFDI	MQSIQLWT			train set
PDI_208	Spike	Wheatley et al. Cell Rep. (In Press) DOI:10.1016/j.celrep.2021.109822	GVSISSNY	QSVRSN	IYKSGSTKST	GAS	ARDLVWESAVAGTGFVSWIDP	QQYNNWPRA			train set
C507	Spike	Gaebler et al. Nature 591:639-644 (2021)	GFTFSSYA	SGSIASNY	ISFDGSNK	EDN	AKAALGYCTNGVCYCDN	QSYDINSLWV			train set
13001-07_4E02	HA	Dunand CJ et al. Cell host & microbe. 2016 Jun 8;19(6):800-13.	GYIFTNNY	SSNIGASYD	INPSTGST	HNS	ARDQRYPQGPFDYGEFYGDWFDP	QSYDSSLSGWV	KU987569.1	KU987570.1	train set
PZF12_P2_IgG_D12-P1369	Spike	Wang et al. Nature 592:616-622 (2021)	GGSISRGGYY	QGIRNY	IYYSGST	DAS	ARGGGTLGFFDY	QQYDNLRFT			train set
C003_P2_IgG_G12-P1369	Spike	Wang et al. Nature 592:616-622 (2021)	GFAFSHAW	QSISRY	IKSKTDGGTT	AAS	TTDGAWTWSPDY	RQSYSTLFT			train set
321.11.GC.6.1A11	HA	Turner JS et al. Nature. 2020 Oct;586(7827):127-32.	GFMFSDFY	NIESKN	ISGRANLI	SDS	AREFRISDPSETSDGFFSGMDV	QVWDSSAHRV	MT200515.1	MT200516.1	train set
039_10_4G01	HA	Andrews SF et al. Science translational medicine. 2015 Dec 2;7(316):316ra192-.	GYTFSTYY	QSVFYSSNNKDD	INPNGGTV	WAS	ARDGREVPATTRKDYYYYYYMDI	QQYYTTPPT	KU167206.1	KU167339.1	train set
PZF12_P2_IgG_A11-P1369	Spike	Wang et al. Nature 592:616-622 (2021)	GLTVSSNY	QGISSY	IYSGGST	AAS	ARGGSYYYGMDV	QQLNGIPLPT			train set	29
HL_CV01-139	Spike	Kreye et al. Cell 183:1058-1069 (2020)	GGSISSSSYY	NIGSKS	IYYSGST	DDS	ARHPDNELLPFDY	QVWDSSSDSYV			train set
150055-032_2D05	HA	Henry C et al. Journal of virology. 2019 Oct 15;93(21):e01150-19.	GGTFSGSA	QSLLHSNGYTF	ITPIFGTT	LGY	ARGGAAHGDSPEYYYAMDV	MQALQTPYT	MN267256.1	MN267336.1	train set
COV2-vax-17	Spike	Chen et al. Cell Rep. 36:109604 (2021)	GFTFSSYS	QSVSSN	ISSSGSYI	GAS	ARVVPHYYDSSGYYPGAFDI	QQYYNWPPWT	MZ555560.1	MZ555561.1	train set	12
CV2-34	Spike	Jennewein et al. Cell Rep. 36:109353 (2021)	RFTFSTYA	QSVSSSY	ISYDGDNK	GAS	TRAGSGSYLSYFDY	HHYGSSPPLFT	MW681678.1	MW681679.1	train set
PDI_228	Spike	Wheatley et al. Cell Rep. (In Press) DOI:10.1016/j.celrep.2021.109822	GFTFSKYG	QDISNY	ISYDGDNK	DAS	AKSVGEYCGGGSCYSYFDY	QQYDNLPIT			train set
COV072_P3_HC_21-P1369	Spike	Robbiani et al. Nature 584:437-442 (2020)	GDTFSSSA	QSVSSN	IIPILGIT	AAS	ARANQPVTTPFSMDV	QQYNNWPIT			train set
C1-3A03	HA	Henry C et al. Cell host & microbe. 2019 Mar 13;25(3):357-66.	GGSISSSSYY	QSVIRD	IYYSGET	GAS	ARRCGGYQYYYGMDV	QQYNNWAPIT	MH205266.1	MH205493.1	train set
C004_P1_IgG_C2-P1369	Spike	Wang et al. Nature 592:616-622 (2021)	GYTFTNYY	QSVSSY	INPSAGSI	DAS	ARDIVVVPATDAFEI	QQRSNWPPRFT			train set
Turner-07-3D07	Spike	Turner et al. Nature 596:109-113 (2021)	GFTFSRYT	SGSIASNY	ISYDGSNK	EDN	ARVLWLRGMFDY	QSYDISNHWV	MW926401.1	MW926424.1	train set	7
HL_CV07-221	Spike	Kreye et al. Cell 183:1058-1069 (2020)	GFTFSSYG	SSNIGAGYD	ISYDGSNK	GNI	AKKAGYSSGWYTDYYYNGMDV	QSYDSSLRGV			train set
MOD3_P1_IgG_A1-P1369	Spike	Wang et al. Nature 592:616-622 (2021)	GFTFSSYA	SSDVGGYNY	ISGSGGST	EVS	AKEFYDFWSGYLYYYYGMDV	SSYTSSSTHVV			train set
CV2-57	Spike	Jennewein et al. Cell Rep. 36:109353 (2021)	GYNFISYG	QSVSSY	ISAYNGNT	DAS	ARVRIFGVVIIVDTAMVLDY	QQRSNWPPRLT	MW681722.1	MW681723.1	train set
MOD6_P2_IgG_B11-P1369	Spike	Wang et al. Nature 592:616-622 (2021)	GFAFFSYA	SGSVSTSHY	ISFDGSNV	ITN	ARGEMATIGWDYYFDY	VLYMGSGIWV			train set
CV2-11	Spike	Jennewein et al. Cell Rep. 36:109353 (2021)	GFTFSSYS	SGYSNYK	ISSSRSYI	VGTGGIVG	ASNPAADPNTYYYYGMDV	GADHGSGSNFVGV	MW681634.1	MW681635.1	train set
MOD8_P2_IgG_A12-P1369	Spike	Wang et al. Nature 592:616-622 (2021)	GYTFTSYG	SSDVGGYNY	ITAYNGNT	EVT	ARDLGREYDSSGYSYKYYYYGMDV	SSYAGSNNLV			train set	168
CV3-20	Spike	Jennewein et al. Cell Rep. 36:109353 (2021)	GDSISNYY	QSVSSIY	IYYSGST	STS	ARDFSL	HQYGSSPWT	MW681571.1	MW681599.1	train set
321.11.GC.6.2C03	HA	Turner JS et al. Nature. 2020 Oct;586(7827):127-32.	GDSLSSPRYF	QNVNYN	IYCDGET	DAS	AAKRGYSSGPRYFQH	QQYNNWPPRFT	MT200549.1	MT200550.1	train set
C583	Spike	Gaebler et al. Nature 591:639-644 (2021)	ILTVSRNY	QDINKY	IYSGGTT	DAS	ARPVVGGRAGMDV	LHNDNPPLT			train set	75
C679	Spike	Wang et al. Nature 592:616-622 (2021)	GFTFSSYG	QDISNY	ISYDGSNK	DAS	AKGGYYYYGSGSYNYGFDY	QQYDNLIFT			train set
C1168	Spike	Cho et al. Nature (2021) DOI: 10.1038/s41586-021-04060-7	GYTFTNYY	SSDVGGYNY	INPSGGST	EVT	ARDSAFIPHIEYGMDV	SSYAGSNNLL			train set
C2180	Spike	Cho et al. Nature (2021) DOI: 10.1038/s41586-021-04060-7	GFTFSSYG	QSISSW	ISYDGSNK	DAS	AKAPGAYCSGGSCYSPSYFDY	QQYNSYSPDT			train set
K77-2F08	HA	Liu Y et al. Nature communications. 2019 Jan 18;10(1):1-3.	GFTFGSYG	GSDVGIYNL	ISYDGGEK	EVS	ARTWNSYFFDQ	CSYAGSNTWV	MK311432.1	MK312033.1	train set
PZF12_P1_IgG_B8-P1369	Spike	Wang et al. Nature 592:616-622 (2021)	GFTFSSYT	QGISSY	ISSSSNYI	AAS	AREHRRYYESSGYPNDY	QELDSYRT			train set
CV1-44	Spike	Jennewein et al. Cell Rep. 36:109353 (2021);Seydoux et al. Immunity 53:98-105.e5 (2020)	GYTFTSYY	ALPKQY	INPSGGST	KDS	ARDLTSTSSSPYSYYYGMDV	QSADSSGTYVV	MT462518.1	MT462541.1	train set
MOD6_P2_IgG_C2-P1369	Spike	Wang et al. Nature 592:616-622 (2021)	GFTFSSYA	QSISAY	ISASGDIR	ATS	AKDYGITMIVDLLDH	QQSYSTPLT			train set
C2007	Spike	Cho et al. Nature (2021) DOI: 10.1038/s41586-021-04060-7	GYTFTGYY	NIGSKS	INLNSGGT	DDS	ARELVGRYYYDSSGYADY	QVWDSSSDHHWV			train set
MOD6_P1_IgG_D5-P1369	Spike	Wang et al. Nature 592:616-622 (2021)	GFTFKYYA	QSISSW	IIGSGDNT	DAS	AKGSRSSSDYFDD	QQYNSYSPT			train set
HK_CV05-181	Spike	Kreye et al. Cell 183:1058-1069 (2020)	GFTFSSYA	QSVSSSY	ISYDGSNK	GAS	ARDLQYYDFWSGYLGTPGRYYYYGMDV	QQYGSSPPWT			train set
HK_CV01-133	Spike	Kreye et al. Cell 183:1058-1069 (2020)	GFVFSNYW	QGLVKSDGSTC	INTDETEK	EVS	ARAGSRGSVDY	MQGTHWPWT			train set
PZF12_P2_IgG_B12-P1369	Spike	Wang et al. Nature 592:616-622 (2021)	GGTFSSYA	SSDVGGYNY	IIPMFATA	DLD	ARAEWELLIGQMYYYYMDV	SSYATSRV			train set
MOD8_P1_IgG_C5-P1369	Spike	Wang et al. Nature 592:616-622 (2021)	GVTVSSNY	SSNIGSNY	IYSGGST	RNN	ARDLGTSGGYGMDV	AVWDDSLSVSLV			train set
Mod2_P1_IgG_B7-P1369	Spike	Wang et al. Nature 592:616-622 (2021)	GFTFSTYV	QSISSY	ISYDGSIN	AAS	ARDMLNSRVTVFDY	QQSYSTPGLT			train set
PDI_308	Spike	Wheatley et al. Cell Rep. (In Press) DOI:10.1016/j.celrep.2021.109822	GFTFTSSA	QSVRSSY	IVVGSGNT	ATS	AAPNCNRTICADGFDI	QQYGSSPWT			train set
C2218	Spike	Cho et al. Nature (2021) DOI: 10.1038/s41586-021-04060-7	GASISSATYY	SSDVGSYNL	IFYSGTT	EGS	ARHVRYMIDNAFDI	CSYAGSSTYV			train set
COV2-vax-63	Spike	Chen et al. Cell Rep. 36:109604 (2021)	GFTFSSYA	SSNIGAGYD	ISYDGSNK	GNS	ARDLLEWFHSHSYYYGMDV	QSYDSSLSGYV	MZ555528.1	MZ555529.1	train set
2M-14E5	Spike	Chi et al. Science 369:650-655 (2020)	GFTFSTYS	QGISSY	ISYDGSNK	AAS	ARSGGGSYRGPFDY	QQLNSYVT	MT622732.1	MT622733.1	train set	34
Mod2_P2_IgG_B11-P1369	Spike	Wang et al. Nature 592:616-622 (2021)	GGSISSGGYY	QDISNY	IYYSGNT	DAS	ARDFGGSATYFGY	QQYDNLPPT			train set
P008_018	Spike	Graham et al. Immunity 54:1276-1289.e6 (2021)	GFTVSSNY	QGVSSSY	IYPGGST	GAS	ARSYGDYYFDY	QHSRT	MW802418.1	MW802311.1	train set	2
AG2-C05	HA	Henry C et al. Cell host & microbe. 2019 Mar 13;25(3):357-66.	GGTFNGYT	QSLLDTDDGSTS	IIPIFGRA	TLS	ARGEVGTTSWGMDV	MQRREFPFT	MH205315.1	MH205509.1	train set
C41N3	Spike	Tong et al. Cell 184:4969-4980.e15 (2021)	GFTFDDYA	QSISSY	ISWQSGSI	AAS	AKDPGYDSSGYYYDY	QQSYSTPLT	MW718330.1	MW718482.1	train set
W85-1C10	HA	Liu Y et al. Nature communications. 2019 Jan 18;10(1):1-3.	GGTFNSFG	QSVSSN	FMPLVGAP	DAS	AREVAGRDFERDADYYYMTV	QQYQNWPT	MK311521.1	MK311923.1	train set
C114	Spike	Robbiani et al. Nature 584:437-442 (2020)	GFTVSKNY	SSNIGAGYD	IFAGGST	GNN	ARGDGELFFDQ	QSYDSSLYAV			train set
MOD9_P1_IgG_A2-P1369	Spike	Wang et al. Nature 592:616-622 (2021)	GFTFGDSA	SSNIGNNY	IRRKAYAGTR	DNN	ARGGTPGPDIVVIPAAVGIDY	GTWDSSLSAVV			train set
C15C12	Spike	Tong et al. Cell 184:4969-4980.e15 (2021)	AFTFTNYD	QSISSY	ISGSGDIT	RAS	AKDFARRGYNGYEEKFISMFGGVIADYGMDV	QQRSNWPLT	MW718363.1	MW718515.1	train set
P003_030	Spike	Graham et al. Immunity 54:1276-1289.e6 (2021)	GGTFSSYA	QSLLHSDGKTY	IIPIFGTA	EVS	ASHPYYDSSGYYPNYGMDA	MQSIQLAR	MW802393.1	MW802286.1	train set
ADI-56055	Spike	Wec et al. Science 369:731-736 (2020)	GGTLTNYA	QRIVHTDGNTY	IMPVSHTA	KVS	ARDPSIHYTGNHHWYDLDI	MQGTEWPRT	MT566100.1	MT566101.1	train set
C2176	Spike	Cho et al. Nature (2021) DOI: 10.1038/s41586-021-04060-7	GFTFSNYD	QSVSRN	IGTAGDT	GAS	ARANYFDSSGYGYYYYGMDV	QQYYNWPPLT			train set
54.a.21_Heavy	HA	Joyce MG et al. Cell. 2016 Jul 28;166(3):609-23.	GYTFTSYG	HSVSRY	ISAYTGDT	GAS	ARDRIQGVVVLPNEQLNWFDP	QQHSNWPRT	KX387081.1	KX386460.1	train set
F021-340	HA	Kurosawa,Y (unpublished)	GFTVSNNY	RSVNNY	IYSGGST	SAS	ARFGRISYGMDV	QQAYGNPRT	AB363160.1	AB363295.1	train set
COV047_P5_IgG_8-P1369	Spike	Robbiani et al. Nature 584:437-442 (2020)	GFTVSSNY	QDISNY	IYSGGST	DAS	ARDRVIYGMDV	QQYDNLPQT	MW293084.1	MW293539.1	train set	1
C003_P1_IgG_F4-P1369	Spike	Wang et al. Nature 592:616-622 (2021)	GFTFSSYA	QSISSY	ILDDGSNK	AAS	ARDTTQQQLVLVSWFDS	QQSYSTPPWT			train set
S564-152	Spike	Dugan et al. Immunity 54:1290-1303.e7 (2021)	GFTFSYYG	QDINNY	IWYDGSNK	DAS	AKNAAPYCSGGSCYGTYFDY	QQYDNVPPHT			train set	5
COVD21_P1_HC_G5-p1369	Spike	Robbiani et al. Nature 584:437-442 (2020)	GFTFSDYC	SSNIGSNT	ISNSGTTR	SNN	ARRGDGSSSIYYYNYMDV	AAWDDSLNGPV	MW292937.1	MW293392.1	train set
COV2-2357	Spike	Zost et al. Nat. Med. 26:1422-1427 (2020)	GFTFGDYT	QSLLHSNGYNY	IRSKAYGGTT	LGS	SRVRGSFYGSVGKNYGMDV	MQALQTPLYT	MT665544.1	MT665157.1	train set
ab077	Spike	Feldman et al. Science Immunology (2021): eabl5842.	GFTFDDYA	QSISSW	ISWNSGSI	KAS	AKAGHSSGWEGGPDAFDI	QQYGT	OK094353.1	OK094354.1	train set
K77-2F03	HA	Liu Y et al. Nature communications. 2019 Jan 18;10(1):1-3.	GFTFDDYG	QDIKNY	INWHGNSH	DAS	ARARRASSSMDYYYYYGMDV	QQHDNVPLT	MK311390.1	MK311884.1	train set
CQTS080	Spike	Patent: CN111909262A	GFSLRTHGMC	SSNIGNNY	IDWDGDK	DNN	ARFLVGGFKAWFDP	GTWDTSLNVWV	MW587478.1	MW587479.1	train set
MOD8_P2_IgG_B1-P1369	Spike	Wang et al. Nature 592:616-622 (2021)	GYTFSSNY	QSVLYSSNNKNY	INPSGGST	WAS	ARDWNFLPTGSHWFDP	QQYYSTPLT			train set
IF1A11	HA	Shibuya T et al. Microbiology and immunology. 2008 Mar;52(3):162-70.	GFMFDDFG	QSVGSN	IWADGFEK	GAS	ARDGDSITFARLLDPPFYKGMDV	QQYNDWPPFT	AB274408.1	AB274407.1	train set
REGN10934	Spike	Hansen et al. Science 369:1010-1014 (2020)	GITFSNAW	QDIWNY	IKSKTDGGTT	DAS	TTARWDWYFDL	QQHDDLPPT			train set
F008-092	HA	Kurosawa,Y (unpublished)	GASISGPGYS	KLGDKY	IYYSGTT	QDS	ARDSPVTTDGWYYGLDV	QAWDNDTGV	AB363114.1	AB363366.1	train set
COVD21_P2_HC_G2-p1369	Spike	Robbiani et al. Nature 584:437-442 (2020)	GFTFSNAW	QSLLHSNGFHF	IKDKSDGGTI	VGS	TTGPHYDDSGYSYTVDY	MQALQTPLT	MW292948.1	MW293403.1	train set
ab090	Spike	Feldman et al. Science Immunology (2021): eabl5842.	GYTFTGYY	QSVSSN	INPNSGGT	GAS	ARHYGDYGEDAFDI	QQYNNWPLT	OK094359.1	OK094360.1	train set
FI6038-V	HA	Andrews SF et al. Science translational medicine. 2015 Dec 2;7(316):316ra192-.	GFTFSSYG	QSILNSSNNKNY	ISYDGNYK	WAS	AKDSLLRSLLYFDWLSQGYFDH	QQHYRTPPT	KX398448.1	KX398459.1	train set
C102	Spike	Robbiani et al. Nature 584:437-442 (2020)	GFIVSSNY	QSVSSSY	IYSGGST	GAS	ARDYGDYYFDY	QQYGSSPRT			train set	2
W85-2C10	HA	Liu Y et al. Nature communications. 2019 Jan 18;10(1):1-3.	GSTFSDRA	QGIRNW	ILFHGTNN	AAS	ARDRGAAVVDLTAEAFDL	QQYDSYPLT	MK311591.1	MK311931.1	train set
Mod4_P3_IgG_A9-P1369	Spike	Wang et al. Nature 592:616-622 (2021)	GYSFTSYW	SSNIGSNP	IYPGDSDT	SNN	VHYYGSGDIDY	AAWDDSLNGWV			train set
3p41w47	HA	Tan YC et al. Clinical immunology. 2014 Mar 1;151(1):55-65.	GLSFSSSA	QSIVTW	ISGSGGST	KSS	AKTVSGNDYAYFYHGLDV	QEYNSYSYT	KF994247.1	KF994514.1	train set
PDI_125	Spike	Wheatley et al. Cell Rep. (In Press) DOI:10.1016/j.celrep.2021.109822	GYTFTSYY	SSDVGGYNY	INPSGDST	DVS	ASKSESGYSYAFDI	SSYTSSSTPWV			train set
321.11.PB.6.4D07	HA	Turner JS et al. Nature. 2020 Oct;586(7827):127-32.	GFTFSHFD	QSTWSTY	ISSSDYST	GGT	ARKGRNCVGDVCYSDEDVAYYYYGLDV	HHYGRSPGT	MT200595.1	MT200596.1	train set
C1-2-B02	HA	Henry C et al. Cell host & microbe. 2019 Mar 13;25(3):357-66.	GYTFTDYY	QGISTY	IKPNFGGT	AAS	ARAVYYDLTSDFCVDCYDAFDV	QQLNSYVVT	MH205259.1	MH205463.1	train set
CV2-46	Spike	Jennewein et al. Cell Rep. 36:109353 (2021)	GFTFSNAW	QSVSSSY	IKSKTDGGTT	GAS	TTDRLYDYVWGSYRFGHT	QQYGSSPPRT	MW681702.1	MW681703.1	train set
MOD3_P1_IgG_B12-P1369	Spike	Wang et al. Nature 592:616-622 (2021)	GFTFSRSA	ALPMQY	ILVGSGNT	NDI	AADREVPAAIPLNWFDP	QSADSSVV			train set
1850A	HA	Lee J et al. Cell host & microbe. 2019 Mar 13;25(3):367-76.	GASISSDY	QSIGLY	IYYTGRT	GTS	ARDRTGINSLNALDV	QQTYSTPPT	MK353380.1	MK353381.1	train set
H3N2_229-14-1E03_	HA	Dugan HL et al. Science translational medicine. 2020 Dec 9;12(573).	GFTFGDYY	QSIRSF	IGSNGFNI	AVS	ARGLGISAAVCDS	QQSYSPPFT	MW067466.1	MW067585.1	train set
Mod4_P4_IgG_E5-P1369	Spike	Wang et al. Nature 592:616-622 (2021)	GGTFSRHA	SSNIGAGYD	IIPIFGLA	GNS	ARALFYYDSSGSVRSEDYFDY	QSYDSSLSGPV			train set
R95-2H06	HA	Liu Y et al. Nature communications. 2019 Jan 18;10(1):1-3.	GLTFDEYA	QSIIFY	ITWDGGTT	HAS	AKDPYGSGSAGWFDP	QQSYSIPLT	MK311802.1	MK311983.1	train set
COVD21_P3_HC_H8-p1369	Spike	Robbiani et al. Nature 584:437-442 (2020)	GFTFSSYC	SSNIGAGYD	IWYDGNNK	GNS	AREKDIVATDFDY	QSYDSSLSGPYV	MW293074.1	MW293529.1	train set
COV2-vax-59	Spike	Chen et al. Cell Rep. 36:109604 (2021)	GGSISSYY	SSNIGNNY	ISYSGST	DNN	ARHYDILSRLSWFDP	GTWDSSLSAGV	MZ555520.1	MZ555521.1	train set	41
COV2-2700	Spike	Zost et al. Nat. Med. 26:1422-1427 (2020)	GFTFSTYA	SSNIGAGFD	ISYDGGNK	GNN	AKNLGPYCSGGTCYSLVGDY	QSYDSSLSGYV	MT665664.1	MT665277.1	train set
MOD6_P1_IgG_A9-P1369	Spike	Wang et al. Nature 592:616-622 (2021)	GYTFTGYY	QSLLHSDGKTY	INPISGGT	EVS	ARAPYYYDSGSVGGFDY	MQSIQLSWT			train set
321.5.PB.5.3G10	HA	Turner JS et al. Nature. 2020 Oct;586(7827):127-32.	GFTFDDYA	QDIRNF	INWSSGNI	DAS	AKDIFRKDAYNNFYFYYMDV	QQRGNWPPAFT	MT200481.1	MT200482.1	train set
MOD6_P1_IgG_D3-P1369	Spike	Wang et al. Nature 592:616-622 (2021)	GFTFSTYD	QSISRY	IGTAGDT	AAS	ARGTDTPMVNWYFDL	QQSYSMPPIT			train set
HL_CV38-125	Spike	Kreye et al. Cell 183:1058-1069 (2020)	GYSFTTYW	SGYSNYK	IYPGDSDT	VGTGGIVG	ARHQGYSSSSLGY	GADHGSGSNFVYMV			train set
COVA1-07	Spike	Brouwer et al. Science 369:643-650 (2020)	GGTLSSYA	QSVSSY	IIPIFGTA	DAS	ARVGAYDSSGYSNDY	QQRSNWPPRVT	MT599826.1	MT599910.1	train set	151
COV072_P3_HC_58-P1369	Spike	Robbiani et al. Nature 584:437-442 (2020)	GFTFSHYN	QDISNY	ISSSSSYT	DAS	ARDRGYSGYGLDRFDY	QQYDNLPLT			train set
MOD8_P1_IgG_A7-P1369	Spike	Wang et al. Nature 592:616-622 (2021)	GFTFDDYA	SIGSKS	ISWNSGSR	YDS	TKGSSASYEGWFDP	QVWDTSVV			train set
HK_CV24-336	Spike	Kreye et al. Cell 183:1058-1069 (2020)	GFTFGDNA	QSVSSSY	IRSKTYGGTT	GAS	TRAQEEKITMIRRIISWFDP	QQYGSSPIT			train set
PZF12_P1_IgG_H6-P1369	Spike	Wang et al. Nature 592:616-622 (2021)	GDSVPTNSAA	ALSKHY	TYYRSKWYN	KDS	ARVIAAAAVDDYFYYYGMDV	QSADSTGTFQVV			train set
CQTS110	Spike	Patent: CN111909261A	GFTVSSNY	SSDVGGYNY	IYSGGST	DVT	ARGPYPSSSWA	SSFTSSSTPYV	MW587520.1	MW587521.1	train set
MOD7_P2_IgG_B10-P1369	Spike	Wang et al. Nature 592:616-622 (2021)	GYTFTSYG	QSVSSSY	INTYNGDI	GAS	ARGNGYTSGWTRGGDY	QQYGSSPRWT			train set
CC12.23	Spike	Rogers et al. Science 369:956-963 (2020)	GGSISSSSYY	ALPKQY	IYYSGST	KDS	ARQGDCSTTSCAYDY	QSADSSGTYLVV	MT594060.1	MT594093.1	train set
PZF12_P1_IgG_C1-P1369	Spike	Wang et al. Nature 592:616-622 (2021)	GFTVSRNY	QGISSY	IYSGGST	AAS	ARSVVDDAFDI	QQLNSYPPGT			train set
PZF10_P2_IgG_C4-P1369	Spike	Wang et al. Nature 592:616-622 (2021)	GGSISSGNYY	SSTVGGYNY	IYTSGNT	DVS	AREMWLQFEYWYFDL	CSYAGSYTVV			train set
COV107_Plate2_HC_22-P1369	Spike	Robbiani et al. Nature 584:437-442 (2020)	GFTFSSYG	SSNIGNNY	ISYDGSNK	ENN	AKGGYYYYNSDSYQAEIDY	GTWDSSLSAFV			train set
321.4.GC.5.2A02	HA	Turner JS et al. Nature. 2020 Oct;586(7827):127-32.	GDSINSGDYY	QSVASIF	ICESGGP	GGS	ARGKFEDFGAPVNRYYGMDV	QLYGGSPPWT	MT200053.1	MT200054.1	train set
54.a.59_Heavy	HA	Joyce MG et al. Cell. 2016 Jul 28;166(3):609-23.	GYSFTSYG	QSVRTY	ISAYTGIT	GAS	ARDRIQGAVALPSQQLNCFDP	QHHSIWPRT	KX387119.1	KX386497.1	train set
ADI-55698	Spike	Wec et al. Science 369:731-736 (2020)	GFVVKNNC	QSVRSN	ICADGIT	DAS	VRASPPGGNTGWPFFED	QQYNSWPPLT	MT565768.1	MT565769.1	train set
COV2-2027	Spike	Zost et al. Nat. Med. 26:1422-1427 (2020)	GFIFSTYG	ALPKQY	ISYDGSNK	KDS	AIYGYYYYGLDV	QSADSSGTYFWV	MT665691.1	MT665304.1	train set
Mod11_P1_IgG_D3-P1369	Spike	Wang et al. Nature 592:616-622 (2021)	GFTFSRYG	QSISSW	IWYDGSNK	DAS	ARASHYYDSSGLLRSDAFDI	QQYNSYSFT			train set
P054_026	Spike	Graham et al. Immunity 54:1276-1289.e6 (2021)	GFTFDDYA	QSVNNY	ISWNSGSI	DAS	AKDDSSSWYFYSRAKLGQYYYYGMDV	QQCSNWPPSLT	MW802480.1	MW802373.1	train set
013_10_2G01	HA	Andrews SF et al. Science translational medicine. 2015 Dec 2;7(316):316ra192-.	GFTFGDSD	NIGSKN	IRSKTYGGTT	RDS	TRAEYGDYVGYFDY	HVWDRSTVV	KU167141.1	KU167419.1	train set
Mod1_P1_IgG_G3-P1369	Spike	Wang et al. Nature 592:616-622 (2021)	GFIVSSNY	QGISNY	IYSGGST	GAS	AREVYGYFDY	QKYNSAPPYT			train set
H1N1_294-16-IgG-1G03_	HA	Dugan HL et al. Science translational medicine. 2020 Dec 9;12(573).	GLYVRSNH	QSISNY	IYSGDKT	AAS	ARVSQVGSYGMDV	QQSYSFPA	MW067395.1	MW067513.1	train set
007_11_4E05	HA	Andrews SF et al. Science translational medicine. 2015 Dec 2;7(316):316ra192-.	GYSFKSYW	SSNIGAGFD	IWPGDSDT	ANS	ARLSAGDPTDHDALDI	HSYDSSLSGSM	KU167116.1	KU167405.1	train set
CV2-28	Spike	Jennewein et al. Cell Rep. 36:109353 (2021)	GGSVSSNAYY	SSNIGSGYD	VNYRGST	GNT	ARRGVALVTITYFDF	QSYDSSVV	MW681669.1	MW681668.1	train set
042_10_2B05	HA	Andrews SF et al. Science translational medicine. 2015 Dec 2;7(316):316ra192-.	GFTFRNYA	QSVFSW	ILYDGNNE	KAS	AKDGEYSGHESEVH	QQYQSYSWT	KU167214.1	KU167347.1	train set
MOD8_P2_IgG_B8-P1369	Spike	Wang et al. Nature 592:616-622 (2021)	GFTFSSYG	QSISSY	ISYDGSFK	AAS	AKDLESEQQLVPDY	QQSYSTPPLT			train set
C2396	Spike	Cho et al. Nature (2021) DOI: 10.1038/s41586-021-04060-7	GFIVSTNY	QGFGSY	IYSGGST	SSS	ARGYGDLYFDY	QHLTT			train set	2
MOD6_P2_IgG_D4-P1369	Spike	Wang et al. Nature 592:616-622 (2021)	GFTFSDYA	SSNIGSNY	ITGSGGTT	RNH	AKGPAVGADPQFDY	AAWDDRLTVL			train set
MOD7_P2_IgG_A11-P1369	Spike	Wang et al. Nature 592:616-622 (2021)	GFTFSTCA	SSDVGGYNY	ISYDGRNK	EVS	ARDLSNSFWGAEY	SSYGGNNNLV			train set
COV2-2007	Spike	Zost et al. Nat. Med. 26:1422-1427 (2020)	GFTFSRYG	QDISTY	ISYDASDK	DAS	AKVSATYYYYYYGMDV	QQYDNLLFT	MT665589.1	MT665202.1	train set	35
C004_P1_IgG_E4-P1369	Spike	Wang et al. Nature 592:616-622 (2021)	GFTFSSYA	QDISSW	ISASDGST	AAS	AKRGGYCTSTICYTRYYYMDV	QQANSFPLT			train set	50
PCV1-21	Spike	Jennewein et al. Cell Rep. 36:109353 (2021)	GGSISSSDYY	SSDVGSYNY	MYYSGST	DVS	ARARGYCSIVGCYTSLYYFDY	SSSASSTTLHGV	MW806110.1	MW806172.1	train set
SFV009_3F05	HA	Guthmiller JJ et al. Science Translational Medicine. 2021 Jun 2;13(596).	EYTFRNYW	QSISFS	INQDGSEK	QTS	ARAGSYGDYRPINNWFDP	QHYSNYSYT	MW857989.1	MW858027.1	train set
CC12.1	Spike	Rogers et al. Science 369:956-963 (2020);Yuan et al. Science 369:1119-1123 (2020)	GLTVSSNY	QGISSY	IYSGGST	AAS	ARDLDVYGLDV	QQLNSYPPKFT	MT594038.1	MT594071.1	train set	1
014_10_1D01	HA	Andrews SF et al. Science translational medicine. 2015 Dec 2;7(316):316ra192-.	GGSVSSGNHY	NFNIGRNT	IFSDGST	TTN	ARDYSGYDYLAFDI	AAWDDSLSGLWV	KU167150.1	KU167424.1	train set
C2037	Spike	Cho et al. Nature (2021) DOI: 10.1038/s41586-021-04060-7	GFTVSSNY	QGISSY	IYSGGST	AAS	ARDLELKGAFDI	QQLNSYPPWT			train set	4
MOD3_P2_IgG_D5-P1369	Spike	Wang et al. Nature 592:616-622 (2021)	GFTFSNYD	QGISSW	IGTAGDT	GAS	ARVDSSVTPPLYFDY	QQAYSFPPLT			train set
G32M5	Spike	Tong et al. Cell 184:4969-4980.e15 (2021)	GFTFSSYA	SSNIGNNY	ISASGGST	DNN	AKDGGPYSKGPYHYYGMDV	GTWDSSLSAYV	MW718425.1	MW718577.1	train set
315-04-1B12	HA	Andrews SF et al. Science immunology. 2017 Jul 14;2(13).	GYSFTGHY	SSDVGGYGY	INPNSGDT	EVT	ARVGKLQYFDWPAHYFDY	SSYTTTTAQL	MF288998.1	MF289043.1	train set
HK_CV01-118	Spike	Kreye et al. Cell 183:1058-1069 (2020)	GFTFDDYA	QSVLYSSNNKNY	INSNSGTI	WAS	AKNSPSCADAVCYFDV	QQYYSAPRT			train set
MOD8_P1_IgG_G9-P1369	Spike	Wang et al. Nature 592:616-622 (2021)	GFTFRNYD	QTISRY	IGTAGDT	AAS	VRVSYDSSGFFQIFDY	HQTYSTPGLT			train set
COV072_Plate2_HC_94-P1369	Spike	Robbiani et al. Nature 584:437-442 (2020)	GFTFSTYA	SSDVGSYNL	ISGSGGRT	EVS	AKVDYGEYVFSNAFDI	CSYAGTSTYV			train set
ADI-55964	Spike	Wec et al. Science 369:731-736 (2020)	GFTFSSYA	NSDISNSYS	IDGGGGSS	DVI	AKGDWIRYFDWSLPISFFDY	CSYTRTNTPVL	MT565930.1	MT565931.1	train set
COV047_P5_IgA_43-P1609	Spike	Wang et al. Sci. Transl. Med. 13:eabf1555 (2021)	GFTVSSNY	QGISSY	IYSGGST	AAS	AREAYGMDV	QQLNSYSVT	MW293067.1	MW293522.1	train set	8
G32A12	Spike	Tong et al. Cell 184:4969-4980.e15 (2021)	GYTFTSYY	ALPKQY	INPSGGST	KDS	ARDPTMTTVTTLDDYYYYYGMDV	QSADSSGTYVV	MW718344.1	MW718496.1	train set
PZF10_P2_IgG_F7-P1369	Spike	Wang et al. Nature 592:616-622 (2021)	GGSISSGGFY	QDISRY	IYYSGNT	DVS	ARDYGGNSNYFGY	QQYNNLPLT			train set	27
321.5.PB.5.6F07	HA	Turner JS et al. Nature. 2020 Oct;586(7827):127-32.	GVTFSTTA	SSNIGAGYV	INSNGYST	DNG	VTWENDAFDI	QSYDIGMGGWV	MT200341.1	MT200342.1	train set
31.c.01_Heavy	HA	Joyce MG et al. Cell. 2016 Jul 28;166(3):609-23.	GYTFSNSG	QGLLYIDGNTY	ISAYNGHT	KVS	TRDRYAILTGPNFDH	MQGTHWPLT	KX387028.1	KX386423.1	train set
AG2-B02	HA	Henry C et al. Cell host & microbe. 2019 Mar 13;25(3):357-66.	GYNFDRHW	ESVITA	IYPHDSGH	DAS	AKLPSKYYYDNSGPFDV	QQYETGPT	MH205306.1	MH205511.1	train set
10C4	HA	McCarthy KR et al. Immunity. 2018 Jan 16;48(1):174-84.	GYTFTGYY	SNDVGSYNL	INPTTGVT	EGS	ARDLTLMYVHTSGWERGVYDYYGMDV	CSYAGSVV	KY778727.1	KY778739.1	train set
COV2-2304	Spike	Zost et al. Nat. Med. 26:1422-1427 (2020)	GFTFSSYS	SSNIESNS	ISSSSSFI	SNN	ARDPVWVDGELLSGGIPFDY	AAWDDSLNGVV	MT665467.1	MT665080.1	train set
COV2-2070	Spike	Zost et al. Nat. Med. 26:1422-1427 (2020)	GGSFSAYY	QSISNY	INHSGST	AAS	ARVGYSQGYYYYYMDV	QQSYTTLLT	MT665462.1	MT665075.1	train set
R95-1E01	HA	Liu Y et al. Nature communications. 2019 Jan 18;10(1):1-3.	GFSFDDHA	HNITNF	ISWNSGSI	GTS	VRDMNWNSQIGGYYFDY	QQSYSIHPYT	MK311833.1	MK311990.1	train set
HL_CV38-173	Spike	Kreye et al. Cell 183:1058-1069 (2020)	GFTFSSYA	KLGDKY	ISYDGSNK	QDS	ARDYGGYNYN	QAWDSSTVV			train set
56.g.01_Heavy	HA	Joyce MG et al. Cell. 2016 Jul 28;166(3):609-23.	GGIFRNFA	QSVSSSY	IIAVLGTT	GAS	ARGPYYYEAYMDV	QQFDGSHYT	KX387211.1	KX386579.1	train set
G32A4	Spike	Tong et al. Cell 184:4969-4980.e15 (2021)	GFTFTSSA	QSVSSSY	IVVGSGNT	GAS	AAPYCSSTSCHDAFDI	QQYGSSPWT	MW718404.1	MW718556.1	train set	3
F041-374	HA	Kurosawa,Y (unpublished)	GDSISSGHYY	QNINNY	ISYSGTT	AAS	ARLKDNVSSPGGGYYDYYAMDV	QQSYSVPLA	AB363240.1	AB363337.1	train set
54.a.55_Heavy	HA	Joyce MG et al. Cell. 2016 Jul 28;166(3):609-23.	GYTFTSYG	QSVSSY	ISGYTGNT	GAS	ARDRIQGAVVLHVEQVKRFDP	QQHSNWPRT	KX387115.1	KX386493.1	train set
54.a.76_Heavy	HA	Joyce MG et al. Cell. 2016 Jul 28;166(3):609-23.	GYTFTSYG	QSIRYY	ISGYTGDT	GAS	ARDRIQGAVALPLEQVNWFDP	QQHSNWPRT	KX387136.1	KX386514.1	train set
HK_CV05-152	Spike	Kreye et al. Cell 183:1058-1069 (2020)	GFTFSNAW	QSVSSSY	IKSKTDGGTT	GAS	TTERIYDYVWGSYRYSDY	QQYGSSPVT			train set
F008-006	HA	Kurosawa,Y (unpublished)	GFPFSGYG	QSLVHSDGNTY	ISYYGGNK	KVS	VNGEQELSSGESFTGSYYYGMDV	MQGTHWPPWT	AB363100.1	AB363255.1	train set
ADI-55743	Spike	Wec et al. Science 369:731-736 (2020)	GGMFSDYA	QTAVHTNGNTY	IMPGLGSP	KVS	ARDPSILNTGNHHWYDLDM	MQATDWPRT	MT565846.1	MT565847.1	train set
2p19w73	HA	Tan YC et al. Clinical immunology. 2014 Mar 1;151(1):55-65.	GFTFNYYA	QSVSFN	TFYDGSNE	GAS	AKGDGPGYNFPFYDAFDI	QQYNTWPPLVH	KF994210.1	KF994475.1	train set
C1172	Spike	Cho et al. Nature (2021) DOI: 10.1038/s41586-021-04060-7	GFTFSRNW	SGSIAVNY	INQDGSAK	EDN	ARPRGGWYMGLDS	QTYDGSNHWV			train set
ADI-55775	Spike	Wec et al. Science 369:731-736 (2020)	RGSISSSY	SSNIGNNY	MYYSGST	DSD	AKAQGIYYRGWSYWFDP	ETWDDSLSAVV	MT565896.1	MT565897.1	train set
PZF10_P1_IgG_H5-P1369	Spike	Wang et al. Nature 592:616-622 (2021)	GVIVSSNY	SSNIGSNY	IYSGGST	SNN	ARDLFEVGGMDV	AVWDDSLSADYV			train set	4
K77-1D10	HA	Liu Y et al. Nature communications. 2019 Jan 18;10(1):1-3.	GGSMSSSDW	QSVSTNY	IHRSGTS	GAS	ARVATLYYDDNTPYSSYYFDF	QHYVTSPL	MK311478.1	MK311912.1	train set
P003_045	Spike	Graham et al. Immunity 54:1276-1289.e6 (2021)	GFTFSNYG	QSVSSSY	ISYDGSNK	GAS	ARPDSGSYWGAFDI	QQYGSSFT	MW802398.1	MW802291.1	train set
C89A5	Spike	Tong et al. Cell 184:4969-4980.e15 (2021)	GFSFSGYA	QSLVYSDGNTY	ISFDGSTK	KVS	ARGGGGGDGAFDN	MQTTHWPYT	MW718436.1	MW718588.1	train set
HL_CV05-171	Spike	Kreye et al. Cell 183:1058-1069 (2020)	GGSISSGDYY	KLGDKY	IYYSGST	QDS	ARLHGDYYYFDY	QAWDSSVV			train set
01.a.40_Heavy	HA	Joyce MG et al. Cell. 2016 Jul 28;166(3):609-23.	GDSFNGYF	QGISNH	VSRGVGS	AAS	ARYPIYYDSRGVFYQKVTAYAMDV	QQLHSYPRT	KX386622.1	KX386162.1	train set
COV096_HC_126-p1369	Spike	Robbiani et al. Nature 584:437-442 (2020);Wang et al. Sci. Transl. Med. 13:eabf1555 (2021)	GFNFSTHW	QNIDNY	INSDGSRR	AAS	TRDDSSWPHFFDN	QQSYISPYT	MW293263.1	MW293718.1	train set	48
315-19-1F11	HA	Andrews SF et al. Science immunology. 2017 Jul 14;2(13).	GYTFTTYG	QSVTSTY	ISAYTGNT	GAS	ARDKLQGRVAVDYRYGMDL	QHYGSSSWT	MF289004.1	MF289030.1	train set
MOD7_P1_IgG_D6-P1369	Spike	Wang et al. Nature 592:616-622 (2021)	GYSFITYW	QSLLHSNGYNY	IYPGDSDT	LSS	ARLEAAAGRTPWASFDY	MQSLQGT			train set
C052	Spike	Gaebler et al. Nature 591:639-644 (2021)	GFSVSNNY	SSDVGGYNY	IYSGGTT	DVS	AREGDVEGYYDFWSGYSRDRYYFDY	NSYTSNNTRV			train set	14
MOD6_P1_IgG_H5-P1369	Spike	Wang et al. Nature 592:616-622 (2021)	GYIFTRYW	QSISSW	IDPSDSYT	DAS	ARHLCGGDCSPDF	HQYNSYPST			train set
310-18C8_	HA	Whittle JR et al. 2014 Apr 15;88(8):4047-57.	GGIFRNYA	QSVASSY	IIAIFGTT	DAS	TKSPTYYVGYFDN	QQYGGSPQT	KJ149397.1	KJ149329.1	train set
C058	Spike	Gaebler et al. Nature 591:639-644 (2021)	GYIFTDYS	SSDVGGYKF	VNPNSGGT	EVS	ARGPLFHRLVYDFWSGYHDGFDM	NSYTSSSTWV			train set
COVA2-01	Spike	Brouwer et al. Science 369:643-650 (2020)	GFTFSSYD	QSISSY	IGTAGDT	AAS	ARGGDRYPVGYFDL	QQSYSTPPVT			train set
AG3-D06	HA	Henry C et al. Cell host & microbe. 2019 Mar 13;25(3):357-66.	GGSISETIYY	QTISTY	IYSDGNT	SAS	ARLRDGYKYYYGMDV	QWGSAISVT	MH205313.1	MH205518.1	train set
MOD8_P2_IgG_F11-P1369	Spike	Wang et al. Nature 592:616-622 (2021)	GFTFDDYA	NIGSKS	ISWNSGSI	YDS	AKDIGSGYGDYFDY	QVWDSSRDHYV			train set	78
321.5.PB.5.2E12	HA	Turner JS et al. Nature. 2020 Oct;586(7827):127-32.	GFTFSAFG	QSISSW	LRSDGTNK	KAS	AKKGASGNFFDY	QHYNSFSVTYT	MT200431.1	MT200432.1	train set
COV096_HC_68-p1369	Spike	Robbiani et al. Nature 584:437-442 (2020);Wang et al. Sci. Transl. Med. 13:eabf1555 (2021)	GVIVSSNY	QGISSY	IYSGGST	AAS	ARDGGHYGMDV	QQLNSYPPA	MW293083.1	MW293538.1	train set	1
Mod1_P1_IgG_F12-P1369	Spike	Wang et al. Nature 592:616-622 (2021)	GFTFSSDG	QSVSSY	IWYDGTNK	DAS	AREWDLGSGADLGYFQH	QQRSNWPPLT			train set
ADI-55734	Spike	Wec et al. Science 369:731-736 (2020)	GFTFSRYG	AGAVTSGHY	IYSDGRNE	DTN	ARDPGPITFFDWSPDKSRKSYYDYNGMDV	FLSYRGAPPV	MT565830.1	MT565831.1	train set
COV2-2430	Spike	Zost et al. Nat. Med. 26:1422-1427 (2020)	GGSISSSSYY	QSVSSY	VYYIGST	DAS	ARAPFQLLDKYYFFYYMDV	QQRSNWPPGVT	MT665714.1	MT665327.1	train set
3p26w88	HA	Tan YC et al. Clinical immunology. 2014 Mar 1;151(1):55-65.	GFTFGDYA	QNINKY	INWVSSSV	DAS	AKDREASSSIDYFYHYGMDV	QQYDNLPLT	KF994238.1	KF994504.1	train set
Turner-07-2A10	Spike	Turner et al. Nature 596:109-113 (2021)	GGSISSGGYY	QDISNY	IYYSGST	DAS	ARYPVWGAFDI	QHYDNLPPT	MW926399.1	MW926422.1	train set
PZF12_P1_IgG_A3-P1369	Spike	Wang et al. Nature 592:616-622 (2021)	GGSISSYY	QGINSW	IYYSGST	ATT	ASDYYDTSGYCYGMDV	QQANSFPLT			train set	28
HL_CV07-274	Spike	Kreye et al. Cell 183:1058-1069 (2020)	GYTFTGYY	SSDVGGYNY	INPNSGAT	EVS	ARDQKNDILTGLGDY	SSYAGSNNWV			train set
MOD7_P2_IgG_G9-P1369	Spike	Wang et al. Nature 592:616-622 (2021)	GFTFSSYA	QSISSY	ISGSGDTT	AAS	AKDWSSGYGDYFDY	QQSYNTPPNT			train set	78
P008_039	Spike	Graham et al. Immunity 54:1276-1289.e6 (2021)	GFTFSSYS	QGISSG	ISSSSSYI	AAS	ARDPFSRWERPEGWFDP	QQANSFPYT	MW802426.1	MW802319.1	train set
COV2-2826	Spike	Zost et al. Nat. Med. 26:1422-1427 (2020)	GDTFTTYY	SSDVGSYNL	INPSGGSR	EGS	ARGYGFVPNVLYYFDY	CSYAGSSTWL	MT665506.1	MT665119.1	train set
COV2-vax-13	Spike	Chen et al. Cell Rep. 36:109604 (2021)	GITFSSYS	QSVSSN	ISRSSSFI	GAS	ARAKGHYYDSSGYYPDAFDI	QQYNNWPPWT	MZ555627.1	MZ555628.1	train set	12
W85-2E10	HA	Liu Y et al. Nature communications. 2019 Jan 18;10(1):1-3.	GGSISSSSYF	QSLLHSSGYNY	IYNSGST	LGS	ARRPTTGSYYEYFHH	MQALQTPFT	MK311711.1	MK311962.1	train set
C2230	Spike	Cho et al. Nature (2021) DOI: 10.1038/s41586-021-04060-7	GFTFSSYG	QDISNY	ISYDGSNK	DAS	AKNFYSYGYQGYYFDY	QQYDNLVT			train set	129
2M-9H1	Spike	Chi et al. Science 369:650-655 (2020)	GFNFNNYG	RDIGGD	LSYEGSKE	AAS	AKSSKIFYLGESREVDY	LQHKSYPLT	MT622718.1	MT622719.1	train set
COVA2-06	Spike	Brouwer et al. Science 369:643-650 (2020)	GGSISSFY	QSVTNNY	IHNNGNT	ATS	ARGGWSLDS	QQYGGPLPYT			train set
C1328	Spike	Cho et al. Nature (2021) DOI: 10.1038/s41586-021-04060-7	GFTFDDYA	YIGSKS	ISWNSVSI	DDS	AKSARLPGDYFDY	QVWDSTSNHPGVV			train set
COV096_HC_4-p1369	Spike	Robbiani et al. Nature 584:437-442 (2020);Wang et al. Sci. Transl. Med. 13:eabf1555 (2021)	GSTFTGYY	QSVSSY	INPNSGGT	DAS	AREKVATMFALPPYGMDV	QQRSNWPPIA	MW293142.1	MW293597.1	train set
HL_CV01-129	Spike	Kreye et al. Cell 183:1058-1069 (2020)	GYTFTSYG	SSDVGGYNY	ISAYNGNT	EVS	ARADYTMVQGVIPNFDY	SSYAGSNNVV			train set
COV107_Plate1_HC_53-P1369	Spike	Robbiani et al. Nature 584:437-442 (2020)	GFTFTSSA	QSVSSSY	IVVGSGNT	GAS	AAPHCSSTSCFDAFDI	QQYGNSPWT			train set	3
C2207	Spike	Cho et al. Nature (2021) DOI: 10.1038/s41586-021-04060-7	GFTFSSYA	KLGDKY	ISGSGGST	QDS	AKDLYYDSSGIDDYYYYYGMDV	QAWDSSTFYV			train set
COVD21_P1_HC_G2-p1369	Spike	Robbiani et al. Nature 584:437-442 (2020)	GFTFSSYA	QSISSY	ISYDGSNK	AAS	ARDCGGDCYPTTDAFDI	QQSYSTPWT	MW293029.1	MW293484.1	train set
COV096_HC_133-p1369	Spike	Robbiani et al. Nature 584:437-442 (2020);Wang et al. Sci. Transl. Med. 13:eabf1555 (2021)	GFTVSSNY	QDISNY	IYSGGST	DAS	ARDTFGRGGDY	QQYDNLPRS	MW292924.1	MW293379.1	train set
COVD21_P2_HC_B3-p1369	Spike	Robbiani et al. Nature 584:437-442 (2020)	GGTFSSYA	SSNIGSNS	IIPIFGTA	SNN	ARGNRLLYCSSTSCYLDAVRQGYYYYYYMDV	ASWDDSLNGPL			train set
CQTS099	Spike	Patent: CN111909261A	GYTFNSYG	QSISIY	ISSYNGNT	AAS	ATDDPDIVLVPAAMSLDY	QQSYNTLALS	MW587500.1	MW587501.1	train set
COV2-vax-52	Spike	Chen et al. Cell Rep. 36:109604 (2021)	GFTVSSNY	QSVSSSY	IYSGGST	GAS	ARAYGDYYFDY	QQSGSS	MZ555606.1	MZ555607.1	train set	2
Fab2-4	Spike	Liu et al. Nature 584:450-456 (2020)	GYTFTGYY	SSDVGGYNY	INPNSGGT	EVS	ARDRSWAVVYYYMDV	SSYAGSNNLV	MT712282.1	MT712302.1	train set
051-11_5C06	HA	Guthmiller JJ et al. Mbio. 2021 Mar 16;12(3):e00838-21.	GFPFNSYW	KSNIGNNN	INQDGSKS	GTD	VREIAGRGAY	LTWDGSLNGLL	MZ286626.1	MZ297275.1	train set
C2153	Spike	Cho et al. Nature (2021) DOI: 10.1038/s41586-021-04060-7	GGSFSDYY	QSVLYSSNNKNY	ISHSGTT	WAS	ARATMADIAVATPRRAFDV	QQYYSTSIT			train set
150055-023_5B04	HA	Henry C et al. Journal of virology. 2019 Oct 15;93(21):e01150-19.	GFPFSSYR	HSISSY	IRSSSSSI	AAS	ARDSYYDFEY	QQSYSSHT	MN267278.1	MN267355.1	train set
CQTS026	Spike	Patent: CN111925441A	GFSLSTSGMC	QSISRY	IDWDDDK	AAA	ARVQVAAAGSPYDY	QQTYSTPRT	MW587396.1	MW587397.1	train set
CR9114	HA	Dreyfus C et al. Science. 2012 Sep 14;337(6100):1343-8.	GGTSNNYA	DSNIGRRS	ISPIFGST	SND	ARHGNYYYYSGMDV	AAWDDSLKGAV	JX213639.1	JX213640.1	train set
PZF10_P1_IgG_E4-P1369	Spike	Wang et al. Nature 592:616-622 (2021)	GFTFSTYA	QSISNY	LSYDGTYK	AAS	AREGADIVTAITRIPVAGSFDY	QQSYSTPPWT			train set
K77-2A04	HA	Liu Y et al. Nature communications. 2019 Jan 18;10(1):1-3.	GVSIRSPNW	QSLVHTDGNTY	IYHSADT	QVS	GRDRYDSSGFYRGYYYGIDV	MQGTHWPPT	MK311477.1	MK311911.1	train set
HK_CV05-187	Spike	Kreye et al. Cell 183:1058-1069 (2020)	GFTFSGSA	QSISSY	IRSKANNYAA	AAS	TTIGSGYGFGH	QQSYSTHT			train set
54.a.40_Heavy	HA	Joyce MG et al. Cell. 2016 Jul 28;166(3):609-23.	GYTFTSYG	QCVSSF	ISAYTGNT	GAS	ARDRIQGAVALPDKQVNWFDP	QQHSNWPRT	KX387100.1	KX386479.1	train set
HK_CV07-183	Spike	Kreye et al. Cell 183:1058-1069 (2020)	GFTFSSYG	QSVLYSSNNKNY	ISYDGSNK	WAS	AKEGSKGWIQNSCYFDY	QQYYSTPPT			train set
CV1-2_	Spike	Jennewein et al. Cell Rep. 36:109353 (2021);Seydoux et al. Immunity 53:98-105.e5 (2020)	GFTFSSYA	QSVSSN	ISYDGSNK	GAS	ARVRGSYYLFDY	QQYNNWPPSLT	MT462478.1	MT462544.1	train set
HL_CV03-109	Spike	Kreye et al. Cell 183:1058-1069 (2020)	GYSFTSYW	SSNIGAGYD	IDPSDSYT	GNS	ARHVGVGATHSPPFDY	QSYDSSLSGPTV			train set
HK_CV24-286	Spike	Kreye et al. Cell 183:1058-1069 (2020)	GGTFIHFG	QSVSSSH	IIPIFGTT	SAS	ARHLPLSGYYAFDV	QQYGSSPYT			train set
MOD7_P1_IgG_G2-P1369	Spike	Wang et al. Nature 592:616-622 (2021)	GFTFSSHA	QGIRND	ISYDGSNR	AAF	ARDHRYYDSSGYDGEVYFDY	LQDYNYPYT			train set
MOD7_P1_IgG_H6-P1369	Spike	Wang et al. Nature 592:616-622 (2021)	GFTVSSNY	QGISSY	IYSGGST	AAS	ARDRGEDVFDY	QQLNGYPPT			train set	25
54.a.71_Heavy	HA	Joyce MG et al. Cell. 2016 Jul 28;166(3):609-23.	GYSFTRYG	HSVSSY	ISSYTGNT	GAS	ARDRIQGVVALPNEQLNWFDP	QQHSNWPRT	KX387131.1	KX386509.1	train set
C1311	Spike	Cho et al. Nature (2021) DOI: 10.1038/s41586-021-04060-7	GFTFSYYG	SSNIGAGYD	ISYDGNNK	GNS	AKNSDYGDPSALSDDAVDI	QSYDSSLSVSRV			train set
ab018	Spike	Feldman et al. Science Immunology (2021): eabl5842.	GFTFSSYG	QSVSSSY	IWYDGSNK	GAS	ARDSDYGDSYNDY	QQYGSSPGYT	OK094325.1	OK094326.1	train set
ab117	Spike	Feldman et al. Science Immunology (2021): eabl5842.	GFTFGDYA	NIGSKS	IRSKAYGGTT	DDS	TRVGITFGGVIVHPFDY	QVWDSSSDHPV	OK094367.1	OK094368.1	train set
54.a.31_Heavy	HA	Joyce MG et al. Cell. 2016 Jul 28;166(3):609-23.	GYTFSSYG	QSVSTY	ISAYTGNT	GAS	ARDRIQGAVVLPAEQVNWFDP	QQHTNWPRT	KX387091.1	KX386470.1	train set
W85-3F06	HA	Liu Y et al. Nature communications. 2019 Jan 18;10(1):1-3.	GDSVNSYNYY	QSVITY	LSYSGDT	DAS	ARHSLLATVVTDAFDV	QQRNNWPPALT	MK311717.1	MK311966.1	train set
150055-011_2F06	HA	Henry C et al. Journal of virology. 2019 Oct 15;93(21):e01150-19.	GGSIGGSRYY	SSNIGDKT	IYHSGTT	RND	AVLDISGPEYWNHEAFDY	AAWDNSLNGPV	MN267226.1	MN267306.1	train set
321.5.PB.5.5D09	HA	Turner JS et al. Nature. 2020 Oct;586(7827):127-32.	GSTFSNYA	EGISNS	IIGMFHTT	AAS	ARGNYYYLHYMDV	QKYNSAPLT	MT200285.1	MT200286.1	train set
C1167	Spike	Cho et al. Nature (2021) DOI: 10.1038/s41586-021-04060-7	GFTFRNYA	QGIRSA	ILYDGSNE	EAS	AKTLYSYAYDQYFFDY	QQFNSYPPLT			train set
C669	Spike	Wang et al. Nature 592:616-622 (2021)	GGTFSSYA	QSVLYSSNNKNY	IIPIFDTT	WAS	ARVRGTAAAGPNEHIAAAGTFDY	QQYYSTQIT			train set
C1210	Spike	Cho et al. Nature (2021) DOI: 10.1038/s41586-021-04060-7	GGTFSNYG	SSNIGAGYD	IIPMFGIA	DNS	ARDQWESDYYDNSDYYYVDY	QSYDRSLSDVV			train set
P008_001	Spike	Graham et al. Immunity 54:1276-1289.e6 (2021)	GFTFGDYA	QGISNY	IRSEDHGGTT	AAS	SRPLTYYYDSSGYYYPYYFDY	QQLNRYPLYT	MW802405.1	MW802298.1	train set
1000-1F04	HA	Wrammert J et al. Journal of Experimental Medicine. 2011 Jan 17;208(1):181-93.	GFTFSLFW	QGLVSSDGSTY	MKQDGSEY	KVS	ARDFDRGAEH	LQGTHWPRT	HQ689704.1	HQ689708.1	train set
31.a.91_Heavy	HA	Joyce MG et al. Cell. 2016 Jul 28;166(3):609-23.	GFTFSGST	QSVSRY	ISGNGGAT	DAS	TRDRSPPVYELMTGYYSSYYYMDV	QQYNHWLRT	KX387005.1	KX386400.1	train set
16.a.51_Heavy	HA	Joyce MG et al. Cell. 2016 Jul 28;166(3):609-23.	GYTFSSFG	QSIARF	ISGYTGNT	YAS	ARDKKQGEVVLPGASFRWFAP	QQSYSAPYT	KX386727.1	KX386247.1	train set
CC12.6	Spike	Rogers et al. Science 369:956-963 (2020)	GYIFSGYY	SSDVGGYNY	ISPDSGGT	DVS	ARGPRYSGTYFDY	SSYTVSSTQV	MT594043.1	MT594076.1	train set
ADI-56020	Spike	Wec et al. Science 369:731-736 (2020)	EFTLRSHA	QSINIY	ISTDGSGR	AAS	VRDWGSSTHYDVFDL	QQSYSTPLIT	MT566032.1	MT566033.1	train set
P008_068	Spike	Graham et al. Immunity 54:1276-1289.e6 (2021)	GFTVSSNY	SGHSSNA	IYSGGST	LNIDGSH	ASTPRGDSYGGGAY	QTWGTGPNWV	MW802442.1	MW802335.1	train set
CQTS083	Spike	Patent: CN111909262A	GLTVSSNY	QSVSSTY	IYSGGST	GAS	ARDLEERGAMDV	QQYGSSLWT	MW587484.1	MW587485.1	train set	4
MOD6_P2_IgG_G9-P1369	Spike	Wang et al. Nature 592:616-622 (2021)	GFTFDDYA	NIGSKS	ISWNSGSK	YDS	AKDIGGGFGDYFDY	QVWDSNSDHPYV			train set	78
CQTS117	Spike	Patent: CN111909260A	RFTFSNYA	QSISSW	ISGSAGSI	DSS	AKGQRGSPDFFDY	QQYNSYSPLT	MW587534.1	MW587535.1	train set
MOD6_P1_IgG_C6-P1369	Spike	Wang et al. Nature 592:616-622 (2021)	GFTFSSYA	QSISSY	ISYDGNIK	VAS	ARETWGDSGGFGSVVLYFDY	QQTYTTFELT			train set
037-10_5D03	HA	Dugan HL et al. Science translational medicine. 2020 Dec 9;12(573).	GYTFSGYG	TSNIGSYL	ISVYNGNT	YND	AKDARPYYHESSGNQSPYDAFDL	ATWDDGLNGPL	MW079574.1	MW079577.1	train set
321.4.GC.12.3B04	HA	Turner JS et al. Nature. 2020 Oct;586(7827):127-32.	GGTFNSFA	QSISNW	ITPIFRTP	SAS	ARERLEREEIVVVPAATDPSPNDAFHI	QQYNSYSQM	MT200111.1	MT200112.1	train set
C1373	Spike	Cho et al. Nature (2021) DOI: 10.1038/s41586-021-04060-7	GGSFSGYY	QSLLYSSNNKNF	INHSGST	WAS	ARGRVFCTSTSCSFDY	QQYYSSPYT			train set
321.5.PB.5.5C05	HA	Turner JS et al. Nature. 2020 Oct;586(7827):127-32.	GDTFRSYV	QSIDNNY	VIPIYGAA	GAS	ARGGRPEAAGYWYYYMDV	QQSGVSRLT	MT200283.1	MT200284.1	train set
C004_P1_IgG_D3-P1369	Spike	Wang et al. Nature 592:616-622 (2021)	GGSISSYY	QTISTY	IHHSESP	AES	ARDYGNWNYGGFDH	QQSYSTPYT			train set
H3N2_235-15-1C06_	HA	Dugan HL et al. Science translational medicine. 2020 Dec 9;12(573).	GFTFSSYG	TGAVTSGYY	IRYDGSNK	STS	AKGGIAARAGGFDY	LLYYGGAQLWV	MW067482.1	MW067599.1	train set
47D11	Spike	Wang et al. Nat Commun. 11:2251 (2020);Fedry et al. Sci Adv. 7:eabf5632 (2021)	GGSISSHY	QSVSSS	IYYSGST	GAS	ARGVLLWFGEPIFEI	QQYNNWPLT	MW881223.1	MW881224.1	train set
MOD8_P1_IgG_C12-P1369	Spike	Wang et al. Nature 592:616-622 (2021)	GFTLSSYN	QSISSY	ISSSSSTI	TAS	TRGTGAKSYYYYGLDV	QQSYSTPSA			train set
Turner-22-1B04	Spike	Turner et al. Nature 596:109-113 (2021)	GFTFSSYG	QDISNY	ISYDGSDK	DAS	AKQGGGTYCGGGSCYRGYFDY	QQYDNLPLT	MZ292499.1	MZ292500.1	train set
310-18C3_	HA	Whittle JR et al. 2014 Apr 15;88(8):4047-57.	GLTFTMYG	QSVSSN	IWYDGSKT	GAS	ARDLGGYFSRGVFDI	QHYNNWPPLT	KJ149392.1	KJ149325.1	train set
H3N2_228-14-4C05_	HA	Dugan HL et al. Science translational medicine. 2020 Dec 9;12(573).	GLSFSHTW	QDIRGS	IKSKTEGATT	DVS	VTDFPDYFDY	QQYDSVPYT	MW067455.1	MW067574.1	train set
C204	Spike	Robbiani et al. Nature 584:437-442 (2020)	GFTFSTYA	QSISSY	ISGSGAGT	AAS	ARESDCGSTSCYQVGWFDP	QQSYSTPPWT			train set
COVA2-18	Spike	Brouwer et al. Science 369:643-650 (2020)	GGTFSSYA	QSVSSY	IIPIFGTT	DAS	ARVYSYDSSGYYLEY	QQRSNWPPSIT			train set
HK_CV01-130	Spike	Kreye et al. Cell 183:1058-1069 (2020)	GFTFTNYW	QSLLYNSNKKNY	IKEDGSEK	WAS	ARPGYSGNNWGEAFDI	QQYYDTLWT			train set
Mod2_P1_IgG_G12-P1369	Spike	Wang et al. Nature 592:616-622 (2021)	GFTFSNYG	QDISNY	ILYDGSNK	DAS	AKRGGAWALYCGGDCYSGPFDY	QQYDNLFT			train set
C2044	Spike	Cho et al. Nature (2021) DOI: 10.1038/s41586-021-04060-7	GFIVSNNY	NIGIKS	IYSGGST	DDS	ARDLEEAGGFDY	QVWDSSSDLYV			train set	4
PDI_287	Spike	Wheatley et al. Cell Rep. (In Press) DOI:10.1016/j.celrep.2021.109822	GASIRSSSYY	QTISSW	IYYGGST	KAS	ATDSPVVGAAAPEHMFYSYYYMDF	QQYKSYSLT			train set
CN1-1	Spike	Jennewein et al. Cell Rep. 36:109353 (2021)	GFTFSSYA	QSVSSY	ISGSGGST	DAS	AKDRSSSWHYYFDY	QQRSNWPPIT	MZ151189.1	MZ151190.1	train set
HL_CV01-238	Spike	Kreye et al. Cell 183:1058-1069 (2020)	GGSISSSSYF	KLGDKY	IYYSGST	QDN	ARHPTGSGSYQYYYYYIDV	QAWDSSTVV			train set
MOD8_P2_IgG_C1-P1369	Spike	Wang et al. Nature 592:616-622 (2021)	GFTFSRYA	QSISSW	ILYDGSDK	KAS	AKMNGVYCSGGNCYSGYSDY	QQYNSYGT			train set	5
P008_082	Spike	Graham et al. Immunity 54:1276-1289.e6 (2021)	GYSFTSFN	HNISSTH	ISAYNGNT	GAS	ARALENYYDRNGNYYVGAFDY	QQFGSSPQT	MW802452.1	MW802345.1	train set
AG12-3D05	HA	Henry C et al. Cell host & microbe. 2019 Mar 13;25(3):357-66.	GYNFTDSW	QSLVYTDGNIY	IDPEDSYT	KVF	GRYSVGRKADY	MQGTHWPYT	MH205382.1	MH205596.1	train set
3p6w70	HA	Tan YC et al. Clinical immunology. 2014 Mar 1;151(1):55-65.	GYTYASYL	QSISDW	INVVSGTT	KAS	ASAPYYGSMNHDAFDV	QQYNSYSFT	KF994296.1	KF994563.1	train set
C517	Spike	Gaebler et al. Nature 591:639-644 (2021);Robbiani et al. Nature 584:437-442 (2020)	EFIVSRNY	QDISKY	IYSGGST	DAS	ARDIAGRLDY	QHYDSLSRLT			train set
PCV1-61	Spike	Jennewein et al. Cell Rep. 36:109353 (2021)	GGSIASNSYY	QSVSNNY	IYYSGIT	GAS	ARYSSGWAHDDGFDI	QQYGNSWT	MW806138.1	MW806165.1	train set
13001-07_4B03	HA	Dunand CJ et al. Cell host & microbe. 2016 Jun 8;19(6):800-13.	GYIFTNNY	SSNIGASYD	INPNTGST	HNS	ARDQRYPQGPFDYGEFYGDWFDP	QSYDSSLSGWV	KU987573.1	KU987574.1	train set
CV3-44	Spike	Jennewein et al. Cell Rep. 36:109353 (2021)	GFTFSSYW	KLGDKY	IKQDGSEK	QDT	ARVGLSSWYFEY	QAWDSSTGV	MW681581.1	MW681609.1	train set	18
01.r.01_Heavy	HA	Joyce MG et al. Cell. 2016 Jul 28;166(3):609-23.	GGSISSGSYY	QGVGNW	IYTSGST	AAS	ARDQWEGAFSYGAGF	QQAHSQPRT	KX386668.1	KX386195.1	train set
HL_CV-X1-141	Spike	Kreye et al. Cell 183:1058-1069 (2020)	GFIFSSYA	SGTIASNY	ISFSGDST	EDN	VTHDFPDWPPGGGMDV	QSYDWSNQGV			train set
051-10_2D06	HA	Dugan HL et al. Science translational medicine. 2020 Dec 9;12(573).	GFTFTRHW	SSDVGNYNF	VKQDGSDK	EDN	ARYGGSYLDY	CSYAGSSTYV	MW079580.1	MW079531.1	train set
F033-165	HA	Kurosawa,Y (unpublished)	GFTFADSA	QSVSSSY	ITSKVYGGTA	GAS	TRTRGYGDYVDSYYYGIDV	QQYGSSPFT	AB363178.1	AB363301.1	train set
MOD7_P1_IgG_E1-P1369	Spike	Wang et al. Nature 592:616-622 (2021)	GYYFISNW	SSNIGSNT	IYPGDSDT	NNN	ARHLGACSGGSCSPDY	AAWDDSLNGGV			train set
F035-015	HA	Kurosawa,Y (unpublished)	GGSVTSYY	QSVSSSY	VVYSESP	GAS	ARVGISITETGRVDWYFGV	QQYGSFIFT	AB363191.1	AB363312.1	train set
COV047_P4_IgG_48-P1369	Spike	Robbiani et al. Nature 584:437-442 (2020)	GYTFTSYY	SSNIGAGYD	INPSDGGT	GNS	ARASTSTTNWNDALSLGC	QSYDSGLSGSGVV	MW293149.1	MW293604.1	train set
MOD9_P2_IgG_B3-P1369	Spike	Wang et al. Nature 592:616-622 (2021)	GFTFDDYA	NIGSQS	VSWNSGTI	DDS	AKSGPRDSSVYYYDTGVKYYFDY	QVWDTSSDDAV			train set
236-14-IgG_1F02	HA	Dugan HL et al. Science translational medicine. 2020 Dec 9;12(573).	GGSLSSSSYY	NSDIGGFDY	IYYSGST	DVS	EGGSGLDAFAI	TSYTSTITVV	MW079625.1	MW079733.1	train set
R95-1E02	HA	Liu Y et al. Nature communications. 2019 Jan 18;10(1):1-3.	GGTFSSYA	QSINRW	IIPVLGSA	RAS	ASAPLTTVTHTEYFQH	QHYEGYSWT	MK311744.1	MK311975.1	train set
COV2-2587	Spike	Zost et al. Nat. Med. 26:1422-1427 (2020)	GFSVSTSGEG	QSISNY	IYWDDDK	AAS	AHRLWFRDAFDI	QQSYSTPT	MT665775.1	MT665388.1	train set
01.a.22_Heavy	HA	Joyce MG et al. Cell. 2016 Jul 28;166(3):609-23.	GDSFSGYF	QGISNY	IDRTGDT	AAS	TRYPLYYDRRGVFYQKVTAYGMDV	QQLNRYPRT	KX386604.1	KX386144.1	train set
R95-1C01	HA	Liu Y et al. Nature communications. 2019 Jan 18;10(1):1-3.	GGTFSNYA	ESLVYTDGDTY	IIPIFGTT	KVS	ARDQPPWAETASSYSYGLDV	MQGSHWPALT	MK311742.1	MK311974.1	train set
ADI-56079	Spike	Wec et al. Science 369:731-736 (2020)	GFAVRNNC	QSVRSN	ICGDGIT	DAS	VKASPPGGNTGWPFFHY	QQYNNWPPLT	MT566144.1	MT566145.1	train set
C004_P1_IgG_B11-P1369	Spike	Wang et al. Nature 592:616-622 (2021)	GFTFDDYA	NIGSKS	VTWNSGTI	DDN	AKDKYGSGSYRDYYYGLDV	QVWDSSSDVVI			train set
COV2-2767	Spike	Zost et al. Nat. Med. 26:1422-1427 (2020)	GFTVSSNY	SSNIGAGYD	IYPGGSA	ANS	ARSYDILTGYRDAFDI	VAWDDSRNGLV	MT665477.1	MT665090.1	train set	49
C619	Spike	Wang et al. Nature 592:616-622 (2021)	GFTFSSYA	QSLVYSDGNTY	ISYDGSNK	QVS	ARAGTTNSDYFDY	IQGSLWPRA			train set	44
COVD57_P2_HC_G11-1369	Spike	Robbiani et al. Nature 584:437-442 (2020)	GFTFTDYY	QSVSSN	VYPYNGGT	GAS	ARSGPDYFDY	QQYNNWPRT			train set
C1266	Spike	Cho et al. Nature (2021) DOI: 10.1038/s41586-021-04060-7	GITVSSNY	QGISSY	IYSGGST	AAS	ARDLQVYGMDV	QQPNTYSIS			train set	1
PCV1-32	Spike	Jennewein et al. Cell Rep. 36:109353 (2021)	GYTFTSYG	QSVLYSSNNKNY	ISAYNGNT	WAS	ARVGVYYDFWSGYYGGDNGGFWLDY	QQYYSTPQT	MW806120.1	MW806155.1	train set
C603	Spike	Wang et al. Nature 592:616-622 (2021)	GGTFSSYA	QSVLYSSNNKNY	IIPIFRTA	WAS	ARGGEEGIAVAAKGWTEQNYENWFDP	QQYHSTPLT			train set
H1N1_294-16-IgG-1A05_	HA	Dugan HL et al. Science translational medicine. 2020 Dec 9;12(573).	GFIFSSYG	ESISSN	ISGSDGST	GAS	AKSHSTGYYVGWFDP	QQYNNWPYT	MW067379.1	MW067496.1	train set
COV072_P3_HC_36-P1369	Spike	Robbiani et al. Nature 584:437-442 (2020)	GFSFRSYS	SSNIGNNA	ISSSSSYI	YDD	ARMGLELPGLDYGMDV	AAWDDSFNGPV			train set
C1335	Spike	Cho et al. Nature (2021) DOI: 10.1038/s41586-021-04060-7	GYSFTSCW	SSNIGSNA	IWPGDSDT	NNY	ARSETYVMPPDY	AAWDDSLNGWV			train set
Mod4_P3_IgG_E4-P1369	Spike	Wang et al. Nature 592:616-622 (2021)	GGTFSSYA	QTISNW	IIPIFGAA	KAS	ARDREVVVVVAGSPINYGMDV	QQYNTYSRT			train set
COV096_HC_157-p1369	Spike	Robbiani et al. Nature 584:437-442 (2020);Wang et al. Sci. Transl. Med. 13:eabf1555 (2021)	GFTFSSYG	SGSIASNY	ISYDGSNK	EDN	AKAQYSYGYVVYYFDY	QSYDSSNVV	MW293174.1	MW293629.1	train set
MOD7_P1_IgG_H5-P1369	Spike	Wang et al. Nature 592:616-622 (2021)	RFTFSNYA	QSIRNY	ISDDGNNK	DAS	ARDQGVMVTHFDY	QQSYNTPPWT			train set	30
REGN10964	Spike	Hansen et al. Science 369:1010-1014 (2020)	GGSINNYY	QSISNY	IYHSGST	AAS	ANMVRGVYEDDY	QQNYNTPLT			train set
P003_002	Spike	Graham et al. Immunity 54:1276-1289.e6 (2021)	GGTFSSYA	QSVSSN	IIPIFGTA	GAS	ARDRPPIVVVTTYYYYGMDV	QQYNNWPPGDT	MW802382.1	MW802275.1	train set
C7-3-A05	HA	Henry C et al. Cell host & microbe. 2019 Mar 13;25(3):357-66.	GDSFTNYY	QSVRNY	INPNGGNV	DAS	VRVFEEQWLAY	QQRFNGLCS	MH205287.1	MH205479.1	train set
PDI_89	Spike	Wheatley et al. Cell Rep. (In Press) DOI:10.1016/j.celrep.2021.109822	GYTFTSYY	QSVSSY	INPSAGST	DAS	ARDIVVVPAATGVDY	QQRSNWPRIFT			train set
C2434	Spike	Cho et al. Nature (2021) DOI: 10.1038/s41586-021-04060-7	GDTFSMYT	QAISDY	IIPLAGKT	DAS	ASRRLSTDYDRHY	QQYDNLPLT			train set
C2398	Spike	Cho et al. Nature (2021) DOI: 10.1038/s41586-021-04060-7	GASISSGGDY	QSVGSY	IHHSGST	DAS	ARVGDFDWFDT	QQRFNWPPIT			train set	109
Mod11_P1_IgG_A9-P1369	Spike	Wang et al. Nature 592:616-622 (2021)	GFTFDAYA	SSNIGNNY	VTWNSGSI	DNN	AKDIGIHYDFRSRDAFDI	GTWDSSLSAWV			train set
C2430	Spike	Cho et al. Nature (2021) DOI: 10.1038/s41586-021-04060-7	GFTVSSNY	QSVGSSY	IYSGGST	GAS	ARDYGDYYFDY	QQYGSSPRT			train set	2
PDI_103	Spike	Wheatley et al. Cell Rep. (In Press) DOI:10.1016/j.celrep.2021.109822	GGSISSYY	SGSIASKY	IYNSGST	EDN	ASSLWLRGGFDI	QSYDNNNRV			train set
045_09_1F06	HA	Andrews SF et al. Science translational medicine. 2015 Dec 2;7(316):316ra192-.	GFTFPGYN	QSVSNN	ISSSSSYI	GAS	ARDLGGRGALTGYWIDS	QQYNNWPRT	KU167229.1	KU167357.1	train set
PZF10_P1_IgG_A11-P1369	Spike	Wang et al. Nature 592:616-622 (2021)	GDSVSSNSAA	ESVSIN	TYYRSKWYT	GAS	AREGDAFDF	QQYTNWLLYT			train set
ab144	Spike	Feldman et al. Science Immunology (2021): eabl5842.	GFTVSSNY	SSDVGGYNY	IYSGGST	EVS	ARDLRGIT	SSYTSSTVV	OK094373.1	OK094374.1	train set
PDI_291	Spike	Wheatley et al. Cell Rep. (In Press) DOI:10.1016/j.celrep.2021.109822	GFTFTLSA	QSVSSSY	IVPGSGNV	GAS	AAPYCNKTRCSDGFDI	QQYGSSLFT			train set
C2408	Spike	Cho et al. Nature (2021) DOI: 10.1038/s41586-021-04060-7	GFSFSRYG	QSVSSSY	ISYDGSNK	GAS	AKQGEIYCSAGNCYSGYYDY	QQYGSSPGT			train set
COV2-2812	Spike	Zost et al. Nat. Med. 26:1422-1427 (2020)	GITVSSNY	QDINKY	IYAGGST	DAS	ARDALYYNGPGRDGMDV	QQYANLPFT	MT665446.1	MT665059.1	train set
ADI-55974	Spike	Wec et al. Science 369:731-736 (2020)	GFDFRPYA	QSVGRF	ISHDGVHT	DAS	ARDNALQNAQIGYLDY	QRRGDGYN	MT565948.1	MT565949.1	train set
150055-032_2C03	HA	Henry C et al. Journal of virology. 2019 Oct 15;93(21):e01150-19.	GFTFDDYV	TSDLGSYSY	ISANGGRR	DVS	AKGVGSGSTVFITPNLDY	SSYTNSNTVL	MN267257.1	MN267335.1	train set
MOD9_P2_IgG_A2-P1369	Spike	Wang et al. Nature 592:616-622 (2021)	GGTFSSYT	NSNIGAGYD	IIPILGIA	DNT	ARDEGRPGYCSSTGCYID	QSYDSSLSGSV			train set
ADI-55981	Spike	Wec et al. Science 369:731-736 (2020)	GGTFRDYA	QRVVHTNGNTY	IMPGLGSP	KVS	ARDPSILNTGNHHWYDLDM	MQATDWPRT	MT565962.1	MT565963.1	train set
COV2-2081	Spike	Zost et al. Nat. Med. 26:1422-1427 (2020)	GYTFTSYY	QSVSSN	INPGGGST	GAS	ARGAIPPNSRAEIDY	QQYYNWPLT	MT665478.1	MT665091.1	train set
321.5.GC.12.1B01	HA	Turner JS et al. Nature. 2020 Oct;586(7827):127-32.	GGSISSITYY	QSVSSDY	IYTTGST	GAS	ARGLYSYASGWTWYIDL	QQYGSSPYT	MT200155.1	MT200156.1	train set
MOD9_P1_IgG_E9-P1369	Spike	Wang et al. Nature 592:616-622 (2021)	GFTFSSYS	QSLLHSNGYNY	ISSSSSTI	LGS	ARGPPLRDSSGYYYADYYYGMDV	MQALQTPLYT			train set
W85-2B06	HA	Liu Y et al. Nature communications. 2019 Jan 18;10(1):1-3.	GFDFSSHT	SSDIGDFDS	INNNNRYT	DVS	ARGSFGPGSYYTFQHYHMEV	CSYTRISLYV	MK311546.1	MK312055.1	train set
CV3-43	Spike	Jennewein et al. Cell Rep. 36:109353 (2021)	GGSIRSYSHY	QDISNF	IYYSGST	DAS	ASTIPTYDDILTGYQFDY	QHYTT	MW681580.1	MW681608.1	train set
01.a.07_Heavy	HA	Joyce MG et al. Cell. 2016 Jul 28;166(3):609-23.	GESLSGYY	QGISNY	INHSGGT	AAS	TRYPLYYDRRGVFYQKLTAYGMDV	QQLNSYPRT	KX386589.1	KX386130.1	train set
C098	Spike	Gaebler et al. Nature 591:639-644 (2021)	GFTVSSNY	QSVSSSY	IYSGGST	GAS	ARDLYSSGGTDI	QQYGSSPGT			train set	54
31.a.80_Heavy	HA	Joyce MG et al. Cell. 2016 Jul 28;166(3):609-23.	GFTFSTNA	QSVRSN	ISGNSGST	GAS	TRDRSPPVFDLLPGYYATFYYMDV	QQYNNWLRT	KX386994.1	KX386389.1	train set
315-04-1D02	HA	Andrews SF et al. Science immunology. 2017 Jul 14;2(13).	EFTVGSNF	RSDIGAYSY	IFKGGTA	EVN	ARDGGLRFLDWPRWGMDV	SSYAGDKNFVL	MF288992.1	MF289042.1	train set
C503	Spike	Gaebler et al. Nature 591:639-644 (2021)	GGSISSNNW	SSDVGAYNY	IYHNGNI	DVN	ARGDVLDWFDP	SSYAGNSTVR			train set
051_10_2A05	HA	Andrews SF et al. Science translational medicine. 2015 Dec 2;7(316):316ra192-.	GFIFSSYW	NIGSKS	INQGGSEK	DGS	VRVGAYGDTYHDYYGMDV	QVWDSSSERHVV	KU167267.1	KU167451.1	train set
PZF12_P2_IgG_C10-P1369	Spike	Wang et al. Nature 592:616-622 (2021)	GFTFGDYG	QGISSY	IRSNAYGGTT	THP	TRDYRYCSRTSCGYYFDY	SGLSMPLRAL			train set
HL_CV07-315	Spike	Kreye et al. Cell 183:1058-1069 (2020)	GFTFDDYA	SSNIGNNY	ISWNSGSI	ENN	AKDFLWDLHPPRYYGMDV	GTWDSSLNGV	MW002786.1	MW002804.1	train set
C004_P2_IgG_B10-P1369	Spike	Wang et al. Nature 592:616-622 (2021)	GGTFSSYS	SSDVGSYNL	IIPAFGIA	EGS	ARDRGYGDSERTVFFDY	CSYAGSNTWV			train set
MOD6_P2_IgG_A10-P1369	Spike	Wang et al. Nature 592:616-622 (2021)	GGTFSSDS	QSINSW	IIPILAIT	DAS	ARTPFIVGTTRDAFDI	QQYKSYSPLT			train set
1431-B	HA	Lee J et al. Cell host & microbe. 2019 Mar 13;25(3):367-76.	GFNSSNAW	QDITNY	IKSKTDSGTT	DAS	TTDLVRYYGMDV	QQFDSLPIT	MK353386.1	MK353387.1	train set
C662	Spike	Wang et al. Nature 592:616-622 (2021)	GFTFSSYG	QDISNY	ISYDGSDK	DAS	AKQISRYCGGGSCYSLTIDY	QQYDNLPIT			train set
1850-B	HA	Lee J et al. Cell host & microbe. 2019 Mar 13;25(3):367-76.	GASITSDY	QSIGLY	IYYTGRT	GTS	TRDRTGINSLNALDV	QQTYSIPPT	MK353382.1	MK353383.1	train set
C2212	Spike	Cho et al. Nature (2021) DOI: 10.1038/s41586-021-04060-7	GFIVSSNY	QDIRKY	IYSGGST	DAS	ARGPYPRGFDY	QQYDNVPLT			train set
321.4.GC.5.2E03	HA	Turner JS et al. Nature. 2020 Oct;586(7827):127-32.	GFTFSDYG	LSVSGTY	ISRGGTTV	GAS	ARVGLWSGYPDKPHMDV	QPFGSPPGVWT	MT200069.1	MT200070.1	train set
HL_CV24-310	Spike	Kreye et al. Cell 183:1058-1069 (2020)	GYTFSAYY	SDINVGSYN	IDPRSGDA	YYSDSDK	ARVFHGVITPFDF	MIWPSSDVV			train set
Turner-07-1A11	Spike	Turner et al. Nature 596:109-113 (2021)	GFTFSYAW	QDISNY	IKSKTDGGTT	DAS	TTGWFTGTYGDYFDY	QQYDNLPPT	MW926396.1	MW926419.1	train set
1009-3B05	HA	Wrammert J et al. Journal of Experimental Medicine. 2011 Jan 17;208(1):181-93.	GGTSNNYP	QSISDW	SIPIFNTP	KAS	ATSAGGIVNYFLLFDI	QHYNTYSGT	HQ689750.1	HQ689751.1	train set
315-02-1A05	HA	Andrews SF et al. Science immunology. 2017 Jul 14;2(13).	GYSLTGNY	QVLTTNY	INPKSGGT	GAS	ARDSGMRYFDWLSGYFDF	QVYDDLRVI	MF288997.1	MF289025.1	train set
HK_CV05-149	Spike	Kreye et al. Cell 183:1058-1069 (2020)	GGSFATYY	QDISSY	VYSTGTT	AAS	ARGWGFPGSTNVHFYFYGLDV	QQLNSYRT			train set
H3N2_228-14-2F05_	HA	Dugan HL et al. Science translational medicine. 2020 Dec 9;12(573).	GGSISTYY	QSISRY	ISYSGRP	AAS	ARVDKDYSYYYMDV	QQSYSPPQT	MW067484.1	MW067601.1	train set
COV2-2585	Spike	Zost et al. Nat. Med. 26:1422-1427 (2020)	GFTFSSYS	SSDVGGYNY	ISSRSSTI	DVS	ARVDYYGSGSVYWYFDL	CSYAGIWV	MT665526.1	MT665139.1	train set
MOD9_P2_IgG_C3-P1369	Spike	Wang et al. Nature 592:616-622 (2021)	GYTFTDYY	QSISSY	IIPNSGGT	AAS	ARDVWELLLTTGGRVEGRFDY	QQSYSTPHT			train set
C613	Spike	Wang et al. Nature 592:616-622 (2021)	GLTVSSNY	QGISSY	IYSGGST	AAS	ARDLDYYGMDV	QLLNSYPRLT			train set	1
CC6.33	Spike	Rogers et al. Science 369:956-963 (2020)	GGTFSSSA	QSVSSSY	IIPILDIT	GAS	ALRNQWDLLVY	QHYGSSLWT	MT594070.1	MT594103.1	train set
R95-1D06	HA	Liu Y et al. Nature communications. 2019 Jan 18;10(1):1-3.	GFTFRSYT	NIGSRP	ISTTLSFI	DDN	ARDLNSYGTVDY	QVWDSSRDQSV	MK311770.1	MK312115.1	train set
F026-427	HA	Ohshima N et al. 2011 Nov 1;85(21):11048-57.	GGSFSKYA	SSNIGSNT	IIPFFGTT	SNN	ARPSINESPYCLDCAAKDYYYGLDV	AAWDDSLNGYV	AB649268.1	AB649269.1	train set
COV2-2760	Spike	Zost et al. Nat. Med. 26:1422-1427 (2020)	GFSLSTSGLC	RYNIGSNY	IDWDDDK	SNN	ARATTFFYGMDV	AAWDDSLSGLI	MT665519.1	MT665132.1	train set
2M-13D11	Spike	Chi et al. Science 369:650-655 (2020)	GGSFSGYY	QSVSSSY	INHSGST	GAS	ARAGYSSSWYGVRGVDP	QQYGSSRSWT	MT622726.1	MT622727.1	train set
HL_CV07-262	Spike	Kreye et al. Cell 183:1058-1069 (2020)	GYTFTGYY	SSDVGSYNL	INPNSGGT	EGS	ARVGWYDFGTPGDYYYYYGMDV	CSYAGTSTFV	MW002772.1	MW002790.1	train set
MOD8_P1_IgG_H4-P1369	Spike	Wang et al. Nature 592:616-622 (2021)	GFTVSSNY	QGIGTY	IYSGGST	AAS	AREVYAFDI	QQLNSDRYT			train set	68
P008_108	Spike	Graham et al. Immunity 54:1276-1289.e6 (2021)	GFTFSDYY	QDISKY	ITSPGSAI	DAS	TRDGVIPPRFDY	QQYDNLPT	MW802468.1	MW802361.1	train set	161
W85-2A08	HA	Liu Y et al. Nature communications. 2019 Jan 18;10(1):1-3.	QFAFRDYA	TSDIENYNS	INGNSRYT	DVT	ARGSFGPGSYYTFEHYHMDV	SSYSSTTSLYV	MK311545.1	MK312054.1	train set
C98C7	Spike	Tong et al. Cell 184:4969-4980.e15 (2021)	GITVSSNY	QSVGSSY	IYSGGST	GAS	ARDLVVFGMDV	QHYGSSPT	MW718403.1	MW718555.1	train set	1
CC36.6	Spike	Song et al. Nat Commun. 12:2938 (2021)	GFTFSNAW	SSDVGGYNY	IKSKTDGGTT	EVS	SRSILLYYYASTGYHHELDY	SSYTIISTLGV	MW532185.1	MW532186.1	train set
MOD9_P2_IgG_C6-P1369	Spike	Wang et al. Nature 592:616-622 (2021)	GGTFSTYA	KLGDKY	IIPMFGTA	QDN	ARAANRVFGSGSYYENNWFDP	QAWDSSTV			train set
C107A2	Spike	Tong et al. Cell 184:4969-4980.e15 (2021)	EFTVNNNY	QSISSY	IYSGGST	AAS	ARNHITMVRGVIKYQDY	QQSYSTLA	MW718433.1	MW718585.1	train set
COV2-2080	Spike	Zost et al. Nat. Med. 26:1422-1427 (2020)	GLTVRSNY	QGISNY	IYSGGST	AAS	ARDLVTYGLDV	QLLNSHPLT	MT665497.1	MT665110.1	train set	1
ADI-55723	Spike	Wec et al. Science 369:731-736 (2020)	EACSVTMP	QRVVHTDGNTY	SCLALVR	KVS	RETRLFLTLGITTGMI*IS	MQATEWPRT	MT565808.1	MT565809.1	train set
C1219	Spike	Cho et al. Nature (2021) DOI: 10.1038/s41586-021-04060-7	GGTFSSYA	QSVSSSY	IIPFHDIA	GAS	ARASYYYDSSGYHFDY	QQYASSPRT			train set	23
321.5.GC.12.3C04	HA	Turner JS et al. Nature. 2020 Oct;586(7827):127-32.	GFSLSRYD	SSDFGDYKN	IGTLGDT	DVT	ARGSHCDTSDCYRIYYSEY	SSYTDISTLDVV	MT200191.1	MT200192.1	train set
MOD9_P1_IgG_H6-P1369	Spike	Wang et al. Nature 592:616-622 (2021)	GGTFSSNT	NSNIGAGYD	IIPILGIP	RNT	AREGDYSDYGATWYFDL	QSYDSSLSGSV			train set
C2235	Spike	Cho et al. Nature (2021) DOI: 10.1038/s41586-021-04060-7	GFTVSSNY	QDISNY	IYSGGST	DAS	ARDFGGLRFDY	QQYDNLPSYT			train set	71
CV2-50	Spike	Jennewein et al. Cell Rep. 36:109353 (2021)	GFTFSSYG	QSVSSY	ISYDGSNQ	DAS	AKDPTIFGVVLQIPRFDY	QQRSNWPPT	MW681710.1	MW681711.1	train set
R95-1D08	HA	Liu Y et al. Nature communications. 2019 Jan 18;10(1):1-3.	GYSFTNYW	QSVTSN	IYPVDFDI	GAS	ARHETGDPGVYYHLDV	QQYNNWIVT	MK311865.1	MK312006.1	train set
MOD3_P2_IgG_E6-P1369	Spike	Wang et al. Nature 592:616-622 (2021)	GYTFTTYY	KIGSKR	INPGAGST	DDS	ARGGIVPAATENFDL	QVWDRSSDHWV			train set
CN1-6	Spike	Jennewein et al. Cell Rep. 36:109353 (2021)	GFTFSSYS	QSVSSY	ISSSSSTI	DAS	ATDADNIATGFWSGYYSEYFDY	QQRSNWPPGRT	MZ151197.1	MZ151198.1	train set
MOD8_P1_IgG_H9-P1369	Spike	Wang et al. Nature 592:616-622 (2021)	GGSISSGGYY	SSDVGGYNY	IYHSGST	DVS	ASTLGITYYFDY	SSYTISSVV			train set
PDI_209	Spike	Wheatley et al. Cell Rep. (In Press) DOI:10.1016/j.celrep.2021.109822	GFTFSNFD	QSIGNY	ISSDATSK	AAS	ARDQGGSYDYVGGSYRLGPTYFDY	QQSYSTLALS			train set
16.k.01_Heavy	HA	Joyce MG et al. Cell. 2016 Jul 28;166(3):609-23.	GGIFRNFA	QSVSSSN	ILAIFGTT	GAS	ARGNNYYYDYMDV	QQYGTSPLT	KX386809.1	KX386297.1	train set
2M-14E4	Spike	Chi et al. Science 369:650-655 (2020)	GGSVSSDNSY	QNISNY	TFHSGSA	AAS	ARVQRYYPDSSGFYGRRFDI	QQSHSFPFT	MT622730.1	MT622731.1	train set
C2061	Spike	Cho et al. Nature (2021) DOI: 10.1038/s41586-021-04060-7	GFTFRSYG	QDISNY	ISYDASNK	DAS	AKANAPYCSGGNCYSGYFDY	QQYDNLPLT			train set	5
COV2-2110	Spike	Zost et al. Nat. Med. 26:1422-1427 (2020)	GFSFSSYV	QSISSY	ISYDGSSK	AAS	ARDIDSGYDPTPVFDY	QQSYSSLSIT	MT665527.1	MT665140.1	train set
COVD21_P2_HC_F4-p1369	Spike	Robbiani et al. Nature 584:437-442 (2020)	GGSISSYY	SSDVGGYNY	IYYSGST	DVS	ARYGMGELLTLRSEYYFDY	YSYAGSYTFV	MW293059.1	MW293514.1	train set
mbcT1-10A	HA	Huang KY et al. 2015 Jul 1;125(7):2631-45.	GVTFSSFS	QSVSSSY	IIPILGMT	GAS	ANINRDYGDNSLYY	QQYGTFMYT	KP231623.1	KP231644.1	train set
C2028	Spike	Cho et al. Nature (2021) DOI: 10.1038/s41586-021-04060-7	GFTFIYSG	QNINDW	ITGSGGNT	RAS	AKTPMASPATRYDY	QQYKSYPLT			train set
C1176	Spike	Cho et al. Nature (2021) DOI: 10.1038/s41586-021-04060-7	GGSMNSGDYY	SSDVGSYNL	IFYSGST	EDN	ARVPRHYGDNVHHAFDI	CTYAGSTSVL			train set
HK_CV-X1-126	Spike	Kreye et al. Cell 183:1058-1069 (2020)	GLTVSSNY	QGISSW	IYSGGST	AAC	ARDLSEGGMDV	QQANGFSAL			train set
Mod11_P2_IgG_D3-P1369	Spike	Wang et al. Nature 592:616-622 (2021)	GYTFTSYY	NIGSKS	INPTGGST	DDS	ARSRVVPAADWFDP	QVWDGSSDHHVV			train set
C001_P1_IgG_B5-P1369	Spike	Wang et al. Nature 592:616-622 (2021)	GFTFSNYG	QGISSA	ISYDGSNK	DAS	AKTVYSYAYDQYYFDY	QQFNTYPPLT			train set
K77-1H02	HA	Liu Y et al. Nature communications. 2019 Jan 18;10(1):1-3.	GFSFDDYA	QGISRW	INWDGGI	AAS	ARDSGRAVVNYVPEAFDF	QQYSSFPLT	MK311437.1	MK311892.1	train set
Mod11_P2_IgG_F5-P1369	Spike	Wang et al. Nature 592:616-622 (2021)	GFTFSSYG	QSISSW	ISYDGSNK	DAS	AKGPRANGDYLEY	QQYNSYYT			train set
PDI_301	Spike	Wheatley et al. Cell Rep. (In Press) DOI:10.1016/j.celrep.2021.109822	GGSFSRYA	SSNIGSNF	IIPIFGTP	RNH	ARTYSTYPKNRLDWDYYYYYGMDV	AAWDDSLSGWV			train set
CC12.3	Spike	Rogers et al. Science 369:956-963 (2020);Yuan et al. Science 369:1119-1123 (2020)	GFTVSSNY	QSVSSY	IYSGGST	GAS	ARDFGDFYFDY	QQYGSSPRT	MT594040.1	MT594073.1	train set	2
241-14-IgA_1A01	HA	Dugan HL et al. Science translational medicine. 2020 Dec 9;12(573).	GFTFSSYT	QDLSNS	IFTSRYI	DAS	ARDRGSTTADY	QQYVF	MW079651.1	MW079759.1	train set
Mod11_P1_IgG_E1-P1369	Spike	Wang et al. Nature 592:616-622 (2021)	GNSISSGGYY	QNLLHSNGYNY	IYYSGST	LGS	ARERAGGPPGDHNYFDS	MQALQTPPT			train set
ADI-55714	Spike	Wec et al. Science 369:731-736 (2020)	GFTVRTYC	QSVRSN	VCGDNID	DAS	ARATPPGGGTGWPYFDF	QQYNTWPPLT	MT565794.1	MT565795.1	train set
54.a.05_Heavy	HA	Joyce MG et al. Cell. 2016 Jul 28;166(3):609-23.	GYTFTNYG	QSVSNY	ISGYTGNT	GAS	ARDRIQGAVVLPAQQVNWFDP	QQHSNWPRT	KX387065.1	KX386444.1	train set
K77-2D02	HA	Liu Y et al. Nature communications. 2019 Jan 18;10(1):1-3.	GFTFSSYG	SSDVGIYDL	ISYDGSEK	EVN	ARVKDSYYLEY	CSYAGSDTWV	MK311412.1	MK312018.1	train set
MOD3_P1_IgG_F9-P1369	Spike	Wang et al. Nature 592:616-622 (2021)	GFIVSSNY	QSISSW	LYPGEST	KAS	ARALPATGTEYFDY	QQYDSYSRLA			train set
ab189	Spike	Feldman et al. Science Immunology (2021): eabl5842.	GFTFSSYA	NIGSKS	ISYDGSNK	YDS	ARDFRGGLVGGGSCLDY	QVWDSSSDHYV	OK094385.1	OK094386.1	train set
COV2-2758	Spike	Zost et al. Nat. Med. 26:1422-1427 (2020)	GFTFSSYD	QSVSIY	IGTAGDT	AAS	ARGGDSGYDLGAWYFDL	QQSYSMPPIT	MT665558.1	MT665171.1	train set
C680	Spike	Wang et al. Nature 592:616-622 (2021)	GFTFSSYG	SGSIASNY	ISYDGSNK	EDN	AKERSWYYYDSSGSDY	QSYDSSISSWV			train set
C93D10	Spike	Tong et al. Cell 184:4969-4980.e15 (2021)	GYTFTSYY	QGISSY	INPSGGST	AAS	ARDPSSDYDFWSGWGNQYYYYGMDV	QQLNSYPFT	MW718362.1	MW718514.1	train set
C2404	Spike	Cho et al. Nature (2021) DOI: 10.1038/s41586-021-04060-7	GITVSSNY	QSISSW	IYSGGST	KAS	ARDAQIYGMDV	QQYNSF			train set	1
C035	Spike	Gaebler et al. Nature 591:639-644 (2021)	GFIFSSYW	ALPDQY	IKYNGNER	VNN	ARQPESTIWYYFDY	QSADSSGSYVV			train set
C2045	Spike	Cho et al. Nature (2021) DOI: 10.1038/s41586-021-04060-7	GYTFTGYY	SSNIGNNY	INPVSGGT	ESN	ARNYPPLLQQLGFMDV	GTWASSLSADWV			train set
MOD9_P2_IgG_F2-P1369	Spike	Wang et al. Nature 592:616-622 (2021)	GFTFDDYA	QSVSSRY	MSWNSGTI	GAS	AKDIGPGETYSSSFFDF	QHYGSSSYT			train set
MOD8_P2_IgG_A10-P1369	Spike	Wang et al. Nature 592:616-622 (2021)	GGSISSSSYY	QGISNS	IYYSGST	AAS	AREMGVHDY	QQYYSTPPRT			train set
C001_P1_IgG_F12-P1369	Spike	Wang et al. Nature 592:616-622 (2021)	GYSFTSYW	QSISSY	IYPGDSDT	AAS	VSQNVHSGRTYYYFYYMDV	QQSYSTLWT			train set
COV047_P3_IgG_65-P1369	Spike	Robbiani et al. Nature 584:437-442 (2020)	GFTVSSNY	QSVSSN	IYSGGST	GAS	ARDYGDYYFDY	QQYNNWPRT	MW293110.1	MW293565.1	train set	2
C6-2-C01	HA	Henry C et al. Cell host & microbe. 2019 Mar 13;25(3):357-66.	GFIFSNAW	QRISNW	MKIYTDGGTT	EAS	VTDFSGRRPY	QLYNDYSGFT	MH205299.1	MH205486.1	train set
COV021_P1_IgA_48-P1609	Spike	Wang et al. Sci. Transl. Med. 13:eabf1555 (2021)	GFTFSSYG	SSDIGGYRY	ISYDGSNK	DVS	AKAALRGYYDRSGYYYENYNGMDV	SSYTSSNTLVL	MW292985.1	MW293440.1	train set
16.a.41_Heavy	HA	Joyce MG et al. Cell. 2016 Jul 28;166(3):609-23.	GYTFTSFG	ESIGRF	ISGYTGNT	YGS	ARDKKQGEVVLPAASFRWLAP	QQTNSAPYT	KX386717.1	KX386237.1	train set
C1464	Spike	Cho et al. Nature (2021) DOI: 10.1038/s41586-021-04060-7	GFTFSRYS	KLGDKY	IRSSSTDI	QDS	ARAFPGDYASDDYYYYYGMDV	QAWDSTTAWGV			train set
HbnC3t1p1_C6	Spike	Kreer et al. Cell 182:843-854.e12 (2020)	GFTFTSSA	QSVSSSY	IVVGSGNT	GAS	AAPHCSSTICYDGFDI	QQYGSSPWT	MT658816.1	MT658844.1	train set	3
150055-015_1F05	HA	Henry C et al. Journal of virology. 2019 Oct 15;93(21):e01150-19.	GHTFTNSG	QSIRSY	VSAYHGDT	AAS	ATRNYYDVDLTSFYLEY	QQSYSTPLT	MN267242.1	MN267311.1	train set
SFV015_1D05	HA	Guthmiller JJ et al. Science Translational Medicine. 2021 Jun 2;13(596).	GFRFSELY	QDFSNY	INPTRGST	DAS	ARDIDSADYRAADVFQI	QQLAT	MW857998.1	MW858041.1	train set
C004_P2_IgG_A12-P1369	Spike	Wang et al. Nature 592:616-622 (2021)	GVTVSSNY	QGISSY	IYSGGST	AAS	ARGIYDTFDI	QQLNSYPGFT			train set
S144-1406	Spike	Dugan et al. Immunity 54:1290-1303.e7 (2021)	GYTFTTYA	QSISSW	INAGNGNT	DAS	ASLVGGDSSSWYDYMDV	QQYNSYPWT			train set
Mod1_P2_IgG_D7-P1369	Spike	Wang et al. Nature 592:616-622 (2021)	GGTFSSYG	QSVLYSSNNKNY	IIPIFRTA	WAS	ARGGEEGIAVAGKGWTEQNYENWFDP	QQYHSTPLT			train set
COVD21_P3_HC_G3-p1369	Spike	Robbiani et al. Nature 584:437-442 (2020)	GFTFDDYA	SSNIGSNT	VTWNSGSI	SNN	AKGGEGFRNWNDGLDYFDY	AAWDDSLNGYV	MW293056.1	MW293511.1	train set
C2175	Spike	Cho et al. Nature (2021) DOI: 10.1038/s41586-021-04060-7	GYTFTSYY	SSNIGAGYD	INPSGGST	GNS	ARVEPPITQEMATILPYFDY	QSYDSSLSDNWV			train set
C2244	Spike	Cho et al. Nature (2021) DOI: 10.1038/s41586-021-04060-7	GFTVSSNY	QGISSW	IYSGGST	VAS	ARDLEERGAFDI	QQAHSFPLYT			train set	4
H3N2_229-14-1D05_	HA	Dugan HL et al. Science translational medicine. 2020 Dec 9;12(573).	GFTFSDYY	KLGEKY	ISSSSTYT	QDT	ATVADTAYSRGRPQITHFDN	QTWDSTLVF	MW067485.1	MW067602.1	train set
HL_CV38-213	Spike	Kreye et al. Cell 183:1058-1069 (2020)	GFTFSSYA	SSDVGGYNY	ISGSGGST	EVS	AKVLIRNGYDILTGYPYDAFDI	SSYTSSSTLV			train set
150055-015_1B05	HA	Henry C et al. Journal of virology. 2019 Oct 15;93(21):e01150-19.	GYDFTKYG	SGSIASNY	ISAYDGNT	EDN	ARDIGSHMIILVGDYYSRMDV	QSYDYINHRI	MN267229.1	MN267313.1	train set
C083	Spike	Gaebler et al. Nature 591:639-644 (2021)	GFTFSSYS	SGHSSYA	ISSSTSYI	LNSDGSH	ARERYGDN	QTWGPWV			train set
CQTS077	Spike	Patent: CN111909262A	GFTFDDYA	DIGSKN	ISGDGDSP	DDH	ARESPKLTGYFDY	QVWDSSSDPYV	MW587472.1	MW587473.1	train set
S564-265	Spike	Dugan et al. Immunity 54:1290-1303.e7 (2021)	GYTFTGYY	SSDVGGYNF	INPNSGAI	EVS	ARVGRFSIFGVELDN	SSYGGSNNLI			train set
HK_CV01-121	Spike	Kreye et al. Cell 183:1058-1069 (2020)	GSSFNSAFY	QSVSVN	IYHSGTT	GAS	SIWGGVQGVLQDY	QQYNDWPRT			train set
MOD9_P2_IgG_A9-P1369	Spike	Wang et al. Nature 592:616-622 (2021)	GFTFDDYA	NIESKT	ITWNGGTI	DNS	AKDYARIPVGREEDYYFDY	QVWDSRTDRVV			train set
C1244	Spike	Cho et al. Nature (2021) DOI: 10.1038/s41586-021-04060-7	GGTFSTYT	SSNIEAGYD	IIPFLGIA	GNT	ARQGVLYYESSGLMAHYFDY	QSYDSSLSGSV			train set
H3N2_228-14-2C06_	HA	Dugan HL et al. Science translational medicine. 2020 Dec 9;12(573).	GGSISTYY	QSISRY	ISDSGRP	AAS	ARVDKDYSYYYMDV	QQSYSPPQT	MW067437.1	MW067556.1	train set
C677	Spike	Wang et al. Nature 592:616-622 (2021)	GGTFSSFA	QSVSSSY	IIPIFGTA	GAS	ARFGDYHDNRGYSYSDY	QQYGSSRT			train set
321.5.GC.12.1A06	HA	Turner JS et al. Nature. 2020 Oct;586(7827):127-32.	GFTFRSFS	QGISSS	ISGSSSDI	DAS	ARGKWGSYCGGDCYGDF	QQFNTYPHTLT	MT200175.1	MT200176.1	train set
C1369	Spike	Cho et al. Nature (2021) DOI: 10.1038/s41586-021-04060-7	GGTFSSYT	QSLLQSNGNNY	IIPILGIT	LGS	ARDPRPLVPAAINYGMDV	MQALQTPPLT			train set
CV3-47	Spike	Jennewein et al. Cell Rep. 36:109353 (2021)	GFSVSSNY	QSISSW	IYSGGST	KAS	ARGYGDSQR	QQYNTYSFT	MW681584.1	MW681612.1	train set
HK_CV-X1-142	Spike	Kreye et al. Cell 183:1058-1069 (2020)	GYTFSNLG	QSVRRF	ISAYNGNT	DGS	STRGMAPHDY	HQTYDTWT			train set
321.5.PB.5.5G04	HA	Turner JS et al. Nature. 2020 Oct;586(7827):127-32.	GYTFTDHV	NNDIGAYDY	IHAGNGNT	DVS	ATSRITIFALIIHNYFDP	SSYTASSTWV	MT200299.1	MT200300.1	train set
237-14-IgG_1D01	HA	Dugan HL et al. Science translational medicine. 2020 Dec 9;12(573).	GGTFSTYT	QSVSSS	IVPILGIT	DAS	AIRDVRSGYXSSFES	HQRGSWLET	MW079635.1	MW079744.1	train set
R95-2D04	HA	Liu Y et al. Nature communications. 2019 Jan 18;10(1):1-3.	GFTFQHYA	TSNIGSET	LSWNSGDR	SSN	AKDISVRYYDFWSGYLGRPRGMDV	AAWDESRNGFYV	MK311836.1	MK312149.1	train set
COV107_Plate2_HC_46-P1369	Spike	Robbiani et al. Nature 584:437-442 (2020)	GFTFSSYW	SSDVGGYNY	IKQDGSEK	EVT	AIQLWLRGGYDY	SSYAGSNNYVV			train set
236-14-IgG_1F01	HA	Dugan HL et al. Science translational medicine. 2020 Dec 9;12(573).	GFSFSAYA	QSVSTY	ISSTGIST	DAS	AKDRVVPTALHGYLDS	QQRSNWPPIT	MW079624.1	MW079732.1	train set
16.a.32_Heavy	HA	Joyce MG et al. Cell. 2016 Jul 28;166(3):609-23.	SYSFTSYG	QDIAKF	ISAYTGNT	YAS	ARDKKQGEVVLPAASFRWFAP	QQSYSVPHT	KX386708.1	KX386228.1	train set
P003_038	Spike	Graham et al. Immunity 54:1276-1289.e6 (2021)	GFTFSSYG	QSVSSSY	ISYDGSNK	GAS	AKGGSGYRYYFDY	QQYGSSYT	MW802396.1	MW802289.1	train set
P054_012	Spike	Graham et al. Immunity 54:1276-1289.e6 (2021)	GFTFDDYA	SSNIGSYT	ISWHSGSI	SNN	AKGTGYSYGYAVDGGFDY	AAWDDSLNGYV	MW802475.1	MW802368.1	train set
HK_CV07-272	Spike	Kreye et al. Cell 183:1058-1069 (2020)	GFTFSACS	ESVSRNY	ITSSGGAT	DAS	ARGLDNNGYYSGY	QQYGSSPRT			train set
C045	Spike	Gaebler et al. Nature 591:639-644 (2021)	GFTFSTYS	NIGSKN	ISSSSSTI	YDN	AREAHDGALTDYGDYLNWFDP	QVWDTTSDHFYWV			train set
H1N1_301-16-IgA-1F05_	HA	Dugan HL et al. Science translational medicine. 2020 Dec 9;12(573).	GGSISSGGYY	QSIITY	IYYSGRT	AAS	ARDDTGISRTNALDY	QQSYNFFT	MW067420.1	MW067536.1	train set
C001_P2_IgG_H2-P1369	Spike	Wang et al. Nature 592:616-622 (2021)	GYTFTTYA	QSVSSSY	IYAGDGNT	GAS	ARDTSVLYDFWSAYFQNAFDI	QQYGSMYT			train set
COVD57_P1_HC_H10-1369	Spike	Robbiani et al. Nature 584:437-442 (2020)	GGSFRDYY	QSISTY	INHSGST	AAS	ARAYVSSVSEDYFDY	QQSYTTPYT			train set
K77-1F11	HA	Liu Y et al. Nature communications. 2019 Jan 18;10(1):1-3.	GYSFTSYQ	QSVSNSY	IIPTPGSI	GAS	ARRGSYISGHYTYYGMDV	HHYGGSAGT	MK311372.1	MK311872.1	train set
MOD8_P1_IgG_F10-P1369	Spike	Wang et al. Nature 592:616-622 (2021)	GGSFSGYY	SSNIGAGYD	INHSGST	GNS	ARGNPIHPHDNCSGGSCYPPYFFDY	QSYDSSLSGSV			train set
31.a.83_Heavy	HA	Joyce MG et al. Cell. 2016 Jul 28;166(3):609-23.	GFTFRDSA	QSVRSN	ISGNGGAT	GAS	AKDESPPIYNLMPGYYSTYYYMDV	QQYNHWLRT	KX386997.1	KX386392.1	train set
C1252	Spike	Cho et al. Nature (2021) DOI: 10.1038/s41586-021-04060-7	GGSISSSPYY	SGSIASNY	FYYGGST	EDN	ARREWLRGGFDY	QSYDNSNLV			train set
PDI_64	Spike	Wheatley et al. Cell Rep. (In Press) DOI:10.1016/j.celrep.2021.109822	GFTFSNYG	QDISNY	ISYDGSNK	DAS	AKGGYGYGYQAYYFDY	QQYDNLPIT			train set
HK_CV38-238	Spike	Kreye et al. Cell 183:1058-1069 (2020)	GFTFSSYG	QSLLHSDGKTY	ISYDGSNK	EVS	AKDPLNCSSTRCYTAWIYYYYGMDV	MQSIQLPLT			train set
PDI_69	Spike	Wheatley et al. Cell Rep. (In Press) DOI:10.1016/j.celrep.2021.109822	GFTFSSFA	QSVLYRSNNKNY	ISYDGSTK	WAS	ARDSEDCSSLSCYLDF	QQYYSTPFT			train set
MOD8_P2_IgG_G7-P1369	Spike	Wang et al. Nature 592:616-622 (2021)	GFTFDDYA	SSNIGSNT	ISWNSGSI	SNN	AKDSSGWYPPRWYFDL	AAWDDSLHGPV			train set
EM-3B01	HA	Wrammert J et al. Journal of Experimental Medicine. 2011 Jan 17;208(1):181-93.	GFTFSSYS	QSVSSN	ISSSSSYI	GAS	ARRPSGFLEGYYYYYMDV	QQYNNWPLT	HQ689728.1	HQ689722.1	train set
C1309	Spike	Cho et al. Nature (2021) DOI: 10.1038/s41586-021-04060-7	GFTFSTYG	QDISNY	ISYDGSNK	DAS	AKDARGRYYYDSSGYFDY	QQYDNLLT			train set
150055-005_2D06	HA	Henry C et al. Journal of virology. 2019 Oct 15;93(21):e01150-19.	GGIFTRYA	QSLRSAY	IIPVYRTT	GAS	ATAYSDSQSNYRLGYSYYCMDV	HQYGNSRFT	MN267225.1	MN267305.1	train set
2O10	HA	Krause JC et al. The Journal of Immunology. 2011 Oct 1;187(7):3704-11.	GFTFNSYW	SSNIGAGYG	INQDGSEK	GNS	AREGAPYDTYYYYYAMDV	QSYDISLSGSNV	JF806286.1	JF806287.1	train set
Mod4_P4_IgG_D7-P1369	Spike	Wang et al. Nature 592:616-622 (2021)	GGSISSGDYY	QSVSGY	IYYSGST	DAS	ARDGCSGGSCYSYWFDP	QQRSSWST			train set	63
COVD21_P2_HC_A11-p1369	Spike	Robbiani et al. Nature 584:437-442 (2020)	GFTYSGYA	QSISSY	ILDDGSNK	TAS	ARDGIVDTAMVTWFDY	QQSYSTPPWT	MW292969.1	MW293424.1	train set	21
HK_CV07-102	Spike	Kreye et al. Cell 183:1058-1069 (2020)	GYTFTSYG	QSLVYSDGNTY	ISAYNGNT	KVS	ARDLARVGWTWWYYYYGMDV	MQGTHWPRT			train set
F021-385	HA	Kurosawa,Y (unpublished)	GFTFSNAW	SSNIGAGYD	IKSKTDGGTT	GNS	TTEYSGSYFYYYGMDV	QSYDSSLSGPVV	AB363162.1	AB363380.1	train set
K77-1C12	HA	Liu Y et al. Nature communications. 2019 Jan 18;10(1):1-3.	GFTFSNYG	SFDVGGYHY	IRYDGSNE	DVS	ANEPDPQSGGLRNDGVVHHDH	GSYTSSYTWV	MK311411.1	MK312017.1	train set
CQTS145	Spike	Patent: CN111925443A	GGSISSGGYY	QDISKY	IYYSGST	DAS	ARDYGGNSNYFHY	QQYDTLPLT	MW587570.1	MW587571.1	train set	27
31.a.88_Heavy	HA	Joyce MG et al. Cell. 2016 Jul 28;166(3):609-23.	GFTFSTNA	QSVRGN	ISGNSGSA	GAS	TKDRSPPIYDLLPGYYSSYYYMEV	QQYNHWLRT	KX387002.1	KX386397.1	train set
H3N2_228-14-4D03_	HA	Dugan HL et al. Science translational medicine. 2020 Dec 9;12(573).	GYRFTRYG	QNIDNY	ISAYSGDT	RAS	ARDHVQGEVSIYYYAMDV	QQYYTYPWT	MW067456.1	MW067575.1	train set
HL_CV-X1-131	Spike	Kreye et al. Cell 183:1058-1069 (2020)	GFTFSSYA	NIGSKS	ISYDGNNK	DDS	ARMATTYPEHDPSLY	QVWDSSSDHWV			train set
C1336	Spike	Cho et al. Nature (2021) DOI: 10.1038/s41586-021-04060-7	GFTFRSFG	SSDVGGYNY	IWYDGSNK	EVS	ARDGPANQVDEQLFTITDYYYGMDV	SSYTSSSTYV			train set
54.a.03_Heavy	HA	Joyce MG et al. Cell. 2016 Jul 28;166(3):609-23.	GYTFTSYG	QSVSSH	ISAYTGNT	GAS	ARDRIQGAVVLPHKQVNWFDP	QQHNNWPRT	KX387063.1	KX386442.1	train set
6639	HA	Raymond DD et al. Nature medicine. 2016 Dec;22(12):1465-9.	GYSFSSYW	QSVDSSS	INPRDSDT	AGS	ARVVADREGFGYYYGMDV	QQCGNSPWT	KU948667.1	KU948675.1	train set
011-10_3B03	HA	Guthmiller JJ et al. Mbio. 2021 Mar 16;12(3):e00838-21.	GFTFSTYW	TSNIGSNT	IKQDGSEK	SNN	ARRYFDY	AAWDDSLNVWL	MZ286619.1	MZ297268.1	train set
PCV1-20	Spike	Jennewein et al. Cell Rep. 36:109353 (2021)	GFTFDDYA	KLGNKY	ISWNSGSI	QDS	ARDIVPYSSSWLYYYGMDV	QAWDSSTEGVV	MW806109.1	MW806171.1	train set
COV2-2533	Spike	Zost et al. Nat. Med. 26:1422-1427 (2020)	GGSISSGGYY	QSVLYSSNNKNY	IYYSGST	WAS	AREANDSGSFYNGPFDY	QQYYSTRT	MT665630.1	MT665243.1	train set
MOD6_P2_IgG_A12-P1369	Spike	Wang et al. Nature 592:616-622 (2021)	GFTIDDYA	QSLLHSNGYNY	ISWNSGTI	LGS	AKERGYCTNGLCGFDY	MQALQTPYT			train set
MOD7_P1_IgG_G8-P1369	Spike	Wang et al. Nature 592:616-622 (2021)	GFTFSDYY	QSISRY	ISSTSSYT	EAS	ARGVLGGTTSWDY	QQSYSTRSIT			train set
01.a.41_Heavy	HA	Joyce MG et al. Cell. 2016 Jul 28;166(3):609-23.	GESFSGYL	QDISNY	IRHNGGT	AAS	TRYPLYYDSRGVFYRKVTAYGMDV	QQLSNYPRT	KX386623.1	KX386163.1	train set
LPAF-a.06	HA	Cheung CS et al. Cell reports. 2020 Sep 1;32(9):108088.	GFSLTTSGMC	NIGSKN	IDWDDNK	TDI	ARMLYGDIGGWLDP	QVWDSSTVV	MT755773.1	MT755801.1	train set
13001-07_5E01	HA	Dunand CJ et al. Cell host & microbe. 2016 Jun 8;19(6):800-13.	GGSISSDSYY	QSISSN	INYSGAT	SAS	ATRSDGDYDYHYYMDV	QQYNNWRPLS	KU987565.1	KU987566.1	train set
051_09_4D03	HA	Andrews SF et al. Science translational medicine. 2015 Dec 2;7(316):316ra192-.	GYTFTNHD	QSISTD	VNPSNNNV	EAS	ARGLGGGISVFGVLVRGRWFDP	QQYNIYSWT	KU167257.1	KU167382.1	train set
C569	Spike	Gaebler et al. Nature 591:639-644 (2021)	GFTFSNYG	QDISNY	ISYDGSDK	DAS	AKGGPYGDHVRSDY	QQFHNLPLT			train set
MOD6_P1_IgG_D11-P1369	Spike	Wang et al. Nature 592:616-622 (2021)	GYTFTNYW	QSVLYRSNNKNY	IYAGDSDT	WAS	ARGWGGYSYGYLDE	QQYYSTPPT			train set
AG11-D06	HA	Henry C et al. Cell host & microbe. 2019 Mar 13;25(3):357-66.	GYSFSSDW	QSVTSDD	IFPDDSDA	GAY	ARAPGIWSDRFTFHSPMFDC	QQYGSSQYT	MH205353.1	MH205558.1	train set
321.5.PB.5.4D08	HA	Turner JS et al. Nature. 2020 Oct;586(7827):127-32.	GFPFTSHG	QGISTS	IRHDGGKT	IAS	AKVKSIFGVFVPYYLDL	QQAHSFPYS	MT200507.1	MT200508.1	train set
Mod11_P1_IgG_F11-P1369	Spike	Wang et al. Nature 592:616-622 (2021)	GGSITSGGFY	QDISNY	IYYSGST	DAS	ARDYGGNSNYFGY	QQYDNLPLT			train set	27
R95-2F01	HA	Liu Y et al. Nature communications. 2019 Jan 18;10(1):1-3.	GGSISSHY	QSLVHSNGHNY	IYDSGKT	LSS	ASARRYCSSTSCYGLEYYFGMDV	MQALQAPYT	MK311861.1	MK312003.1	train set
MOD9_P2_IgG_A11-P1369	Spike	Wang et al. Nature 592:616-622 (2021)	GFTFTDYF	QSLVYSDGNTY	ISSTGATI	KVS	ARDRRGYFDWSSNLDF	MQGIHWPPT			train set
C004_P2_IgG_B4-P1369	Spike	Wang et al. Nature 592:616-622 (2021)	GGTFSSNA	QTISRY	IIPIFGTT	AAS	ATDVTTSPLYGMDV	QQSYSTPLLT			train set
C81C6	Spike	Tong et al. Cell 184:4969-4980.e15 (2021)	GYTLTELS	SSDVGSYNL	FDPEDGET	EGN	ATSPAIAATGWLDP	CSYAGSSTHWV	MW718342.1	MW718494.1	train set
CV2-6_	Spike	Jennewein et al. Cell Rep. 36:109353 (2021)	GFTFSIYA	QSVSSSY	ISYDGINK	GAS	ARAMGGNYFHAFDI	QQYGSSPWT	MW681624.1	MW681625.1	train set
C509	Spike	Gaebler et al. Nature 591:639-644 (2021)	GGSISSSNW	QSVSTY	IYNSGST	DAS	AGSYSNYIGGVWFDP	QQRNNWLT			train set
240-14-IgG_2A05	HA	Dugan HL et al. Science translational medicine. 2020 Dec 9;12(573).	GFTFSDYY	SSNIGTNT	ISFSFSLT	SNN	ARALRYCSTNSCPESYYSYYGMDV	ATWDDSLDGWV	MW079638.1	MW079747.1	train set
PDI_223	Spike	Wheatley et al. Cell Rep. (In Press) DOI:10.1016/j.celrep.2021.109822	GFTFRSYG	QSVSSNY	ISFDGSNK	GAS	AKDWDDAYYFYYYMDI	QQYGGSSV			train set
54.a.54_Heavy	HA	Joyce MG et al. Cell. 2016 Jul 28;166(3):609-23.	GYTFTSYG	QSVNSY	ISAYTGNT	GAS	ARHRLQGAVGLPSQQLNWFDP	QQYSNWPRT	KX387114.1	KX386492.1	train set
HK_CV05-101	Spike	Kreye et al. Cell 183:1058-1069 (2020)	GFTFSRYG	QSVISSY	LSYDGNNR	DTS	AKDRGYSSSWFSYLDS	QQYGSLRLT			train set
PDI_243	Spike	Wheatley et al. Cell Rep. (In Press) DOI:10.1016/j.celrep.2021.109822	GFIVSSNY	QGIGSY	LYPGGST	AAS	ARNIYDAFDI	QQLNSYPQGA			train set
16.a.85_Heavy	HA	Joyce MG et al. Cell. 2016 Jul 28;166(3):609-23.	GYSFSRFG	QSIGRF	VSGYIGYT	YAS	ARDRKQGEVVLPAASFRWFAP	QQSDSAPYT	KX386761.1	KX386274.1	train set
COV2-vax-21	Spike	Chen et al. Cell Rep. 36:109604 (2021)	GFTFSSYS	QSVSSN	ISSSSSYI	GAS	ARVVPHYYDSSGYYPGAFDI	QQYYNWPPWT	MZ555543.1	MZ555544.1	train set	12
COV2-2418	Spike	Zost et al. Nat. Med. 26:1422-1427 (2020)	GFTFSDYA	SSDVGGYNF	ISATGGST	DVS	AKPYGMDV	SSYTSTSTPWV	MT665642.1	MT665255.1	train set
321.5.PB.5.8A11	HA	Turner JS et al. Nature. 2020 Oct;586(7827):127-32.	GFTFSSYW	SGSLATKY	INGDGSKT	EDS	TNTWFGDYYFDY	QSHDSSIIV	MT200403.1	MT200404.1	train set
C562	Spike	Gaebler et al. Nature 591:639-644 (2021)	GFTFRSYA	QSISNY	IWDDGSSK	TAS	ARDSNVDTVMVTWFDY	QQSYSTPPWT			train set	21
321.5.PB.5.3F04	HA	Turner JS et al. Nature. 2020 Oct;586(7827):127-32.	GFTFASYA	SDSIASDS	VSYDGTNEFDGRNK	GDD	ARGTDYRPDY	QSYHNNNQV	MT200479.1	MT200480.1	train set
Mod4_P4_IgG_E2-P1369	Spike	Wang et al. Nature 592:616-622 (2021)	GFTFSRYG	QSISSY	ISYDGRNK	GAS	AKDRAAVDDACDY	QQSYSTPGT			train set
P003_056	Spike	Graham et al. Immunity 54:1276-1289.e6 (2021)	GFTFSSYG	QSVLYSSNNKNY	ISYDGSNK	WAS	AKSHSGSYFSSGDY	QQYYSTWT	MW802402.1	MW802295.1	train set
C2415	Spike	Cho et al. Nature (2021) DOI: 10.1038/s41586-021-04060-7	GYMFTSYD	QSISSW	MNPDSGNA	EAS	ARPRPGYCSGGHCYNYYYYAMAV	QQYNSYSWT			train set
MOD8_P2_IgG_H9-P1369	Spike	Wang et al. Nature 592:616-622 (2021)	RGTFSNYA	NIGSKS	IVPIFGTA	DDS	ARSGGIVGYGDYFLL	QVWDGSSVHSDHYV			train set
MOD9_P1_IgG_D10-P1369	Spike	Wang et al. Nature 592:616-622 (2021)	GYTFTNYY	QSVSSSY	INPSAGST	GAS	ARDFGLIPDSNYFDC	QQYGSSSRT			train set
MOD6_P1_IgG_G9-P1369	Spike	Wang et al. Nature 592:616-622 (2021)	GFTFSNYD	QSISSY	IGTAGDT	AAS	ARGGYDSSGLYSWFDP	QQSYSTTGFT			train set
01.a.28_Heavy	HA	Joyce MG et al. Cell. 2016 Jul 28;166(3):609-23.	GESFSGYY	QAINNY	INHSGST	AAS	TRYPLYNDPRGVFYQKVTAFGMDV	QQLNSYPRT	KX386610.1	KX386150.1	train set
236-14-IgA_1A02	HA	Dugan HL et al. Science translational medicine. 2020 Dec 9;12(573).	GFTFSDYY	GAIIASNF	INSRSSYR	EGN	AAGSGSYNYHGLDV	QSYDTGLWV	MW079669.1	MW079772.1	train set
321.4.GC.5.1A03	HA	Turner JS et al. Nature. 2020 Oct;586(7827):127-32.	GYTFTDYY	SSNIGRNS	ISPNSGRR	RNN	ARDLGDYIMDV	AAWDDSLSGL	MT200037.1	MT200038.1	train set
C091	Spike	Gaebler et al. Nature 591:639-644 (2021)	GGTFSSYT	SSNIGAGYD	IIPILGIA	GNS	ARDSGYSGYGSTYYMDV	QSYDSSLSGSV			train set	32
HL_CV07-210	Spike	Kreye et al. Cell 183:1058-1069 (2020)	GFTLSSYS	SSDVGGYNY	ISSSSNYI	EVS	VSSGNYRFHY	SSYMSSSTPYV			train set
C001_P1_IgG_H8-P1369	Spike	Wang et al. Nature 592:616-622 (2021)	GFTFDEYA	QSVSSSY	ISWNGGII	GAS	AKDIYPLDYGDAFFFDC	QCYGSTPPIT			train set
COV2-vax-38	Spike	Chen et al. Cell Rep. 36:109604 (2021)	GGTFNSYA	QSVSSY	IIPIFGTT	DAS	ARVSGYDSSGYYYDY	QQRSNWPPSLT	MZ555577.1	MZ555578.1	train set	15
321.5.PB.5.2D10	HA	Turner JS et al. Nature. 2020 Oct;586(7827):127-32.	GFTFSDYA	ALPRKF	IRYDGSSK	EDS	AKDLYYYDSSGCPDS	YSTDDIDDHYV	MT200429.1	MT200430.1	train set
MOD6_P1_IgG_A6-P1369	Spike	Wang et al. Nature 592:616-622 (2021)	GFTFSSYG	NIGSKS	ISYDGSNK	DDS	AKDPHYYGSGSNNYFDY	QVWDSSSDHYV			train set
PCV1-14	Spike	Jennewein et al. Cell Rep. 36:109353 (2021)	GGPFSNYA	QSVSNF	IIPVFGTT	DAS	AGLVASTPWPDF	QYRSNWPPRLT	MW806104.1	MW806150.1	train set
COV072_Plate2_HC_37-P1369	Spike	Robbiani et al. Nature 584:437-442 (2020)	GFTFSSYW	QSLVYSDGDTY	IKQDGSVK	KVS	ARDQVSWYNLDAFDI	MQGTHWPKT			train set
MOD9_P2_IgG_F5-P1369	Spike	Wang et al. Nature 592:616-622 (2021)	GGSISSRNW	SSDVGGYNY	IYHNANT	DVS	ARERGGGPHDGFDI	SSYTSSSTVV			train set
ADI-56049	Spike	Wec et al. Science 369:731-736 (2020)	GGTFSTHA	LGLVHTNGNTY	IMPIFGES	RVS	VRDSDPYTATVRSNHYWYAMDV	MQGTEWPRT	MT566088.1	MT566089.1	train set
C2168	Spike	Cho et al. Nature (2021) DOI: 10.1038/s41586-021-04060-7	GYSFTRYW	QSISTW	IDPGDSET	DAS	ARQYCGGDCPFDY	QQYKSYSRT			train set	26
HL_CV38-194	Spike	Kreye et al. Cell 183:1058-1069 (2020)	GGSISSYY	SSNIGAHYD	IYYSGST	GNS	ARHDVYSSGWYGEGAFDI	QSYDSSLSGSWV			train set
F041-111	HA	Kurosawa,Y (unpublished)	GGSISSSHYY	QSISSY	ISYSGST	AAS	ARGAGFLGSGTYWDYYGMDV	QQSYSTPLT	AB363223.1	AB373044.1	train set
COVA2-24	Spike	Brouwer et al. Science 369:643-650 (2020)	GYSFTSYW	QSISSY	IDPSDSYT	AAS	ARPNPAGGYDSSGWVDAFDI	QQSYSTPQT			train set
HK_CV03-155	Spike	Kreye et al. Cell 183:1058-1069 (2020)	GFTFSSYG	QSLVYSDGNTY	IWYDGSNK	KVS	ARDEKAYDFWSGYLSYYYYGMDV	MQGTHWPPYT			train set
COVA1-22	Spike	Brouwer et al. Science 369:643-650 (2020)	GYTFTSYG	KLGDKY	ISAYNGYT	QDN	ARDLVDTAMVQTLDDYGMDV	QAWDSSTAV	MT599841.1	MT599925.1	train set
31.a.48_Heavy	HA	Joyce MG et al. Cell. 2016 Jul 28;166(3):609-23.	EFTFSTHA	QSIRSN	ISGNSGST	GAS	TKDRSPPVFDLMPGYYSSFYYMDV	QQYNHWLRT	KX386962.1	KX386357.1	train set
321.5.PB.5.8A09	HA	Turner JS et al. Nature. 2020 Oct;586(7827):127-32.	GYTFSNYG	QSLVYIDGNIY	ISAYNGHT	KVS	ARDRPDVLRFLDLPDY	MQGTYWPRS	MT200401.1	MT200402.1	train set
COV072_P3_HC_3-P1369	Spike	Robbiani et al. Nature 584:437-442 (2020)	GFTFSSYG	QDISNY	ISYDGSNK	DAS	AKQLGLYCSGGNCYSGALDY	QQYDNLPFT			train set	5
54.a.02_Heavy	HA	Joyce MG et al. Cell. 2016 Jul 28;166(3):609-23.	GYTFTSYG	QSISTY	ISAYTGNT	GAS	ARDRLQGAVGLPSQQLNWFDP	QQHSNWPRT	KX387062.1	KX386441.1	train set
MOD8_P2_IgG_A8-P1369	Spike	Wang et al. Nature 592:616-622 (2021)	GGTFSSYG	QSVLYNSNNKNY	IIPIFGTT	WAS	ARSRPLTMILVGTELLDF	QQYYSTPLT			train set
HL_CV38-115	Spike	Kreye et al. Cell 183:1058-1069 (2020)	GFTFSRYW	SSNIGAGYD	IKQDGSEK	GNS	ARDLYYYDSSGNGVNWFDP	QSYDSSLSGSYV			train set
C532	Spike	Gaebler et al. Nature 591:639-644 (2021)	GYRFTNYW	QSVSSN	IFPGDSDS	GAS	ARLSERWYSPFDS	QQYNNWPPGGFT			train set	47
321.5.PB.5.2A11	HA	Turner JS et al. Nature. 2020 Oct;586(7827):127-32.	GGSTIITNYY	QSVSSN	ISYSGST	GAS	ASVESPLGLPWNAFNT	QQYNNWS	MT200417.1	MT200418.1	train set
Turner-22-2A08	Spike	Turner et al. Nature 596:109-113 (2021)	GGSISSYF	SSNIGAGYD	IYFSGST	GNS	ARGQGVPAALYGMDV	QSYDGSLSGSV	MZ292503.1	MZ292504.1	train set
321.4.GC.5.1B08	HA	Turner JS et al. Nature. 2020 Oct;586(7827):127-32.	GFTFEDYA	GSNLGADYD	ISWNSGAL	GND	AKDSRPGCSSINCYSYYYYFYDMDV	QSYDNTLSGSV	MT200041.1	MT200042.1	train set
C835	Spike	Wang et al. Nature 592:616-622 (2021)	GFTLTSYG	QGISNS	ISGDSGKK	GAS	ARSTGILDC	QQYYSSRGFT			train set
HL_CV01-102	Spike	Kreye et al. Cell 183:1058-1069 (2020)	GFTFSRHS	STDIGTYNF	ISYASTYI	EVS	ARSGGYSGYDYSHRIDY	SSYTLDSTVV			train set
R95-1H04	HA	Liu Y et al. Nature communications. 2019 Jan 18;10(1):1-3.	SGYIGTYS	KLGDKY	VSNSGST	QDT	ARAHYFGSGNFIYGYFYYGMDV	QAWDITTHVA	MK311858.1	MK312159.1	train set
CQTS020	Spike	Patent: CN111909263A	GFTVSSNY	QDINNY	IYSGGST	DAS	ARDGRAVAGTD	HQYDNLPRT	MW587386.1	MW587387.1	train set	55
321.4.GC.12.2E04	HA	Turner JS et al. Nature. 2020 Oct;586(7827):127-32.	GYSVSSGYY	SGSIGTNY	VYHTGNT	ESN	AIRAYGVYSGSY	QSYDGSNWV	MT200085.1	MT200086.1	train set
HL_CV07-286	Spike	Kreye et al. Cell 183:1058-1069 (2020)	GFSFDDYA	SSDVGGYNY	ISWNSGSI	DVI	AKEGRYCSGTNCYEYYFFAMDV	SSYAGSNNNVV			train set
MOD3_P2_IgG_B2-P1369	Spike	Wang et al. Nature 592:616-622 (2021)	RFTFSTYG	SSNIGGNP	ISDDGSNK	SNN	AKDLSWRSVVVVLPSAPTYYYYGMDV	STWDDSLNGFYV			train set
321.5.PB.5.7A01	HA	Turner JS et al. Nature. 2020 Oct;586(7827):127-32.	GGTPGSYP	QIISSTY	IIPVYGTP	GAS	GLGCITGSCPLGYYYYHIDV	HQYANSRFT	MT200353.1	MT200354.1	train set
HK_CV07-186	Spike	Kreye et al. Cell 183:1058-1069 (2020)	AYTFTSYY	QGISNY	INPRGGST	AAS	AKGRSTIFGVIVNQGDCYDY	QKYNSAPLT			train set
HL_CV07-283	Spike	Kreye et al. Cell 183:1058-1069 (2020)	GYTFTGYY	SGDVGGYNY	INPISGGT	EVS	VRGPFYYDSSGPLGGMDV	SSYTSSSTYV	MW002777.1	MW002795.1	train set
AG12-C06	HA	Henry C et al. Cell host & microbe. 2019 Mar 13;25(3):357-66.	GDSIGSGTDY	QAITNH	IPDRGNP	AAS	ARASGTRVATITDYYGMDV	QQSHSNPIT	MH205375.1	MH205566.1	train set
AG2-G02	HA	Henry C et al. Cell host & microbe. 2019 Mar 13;25(3):357-66.	GYTFSAYY	QSVSSSY	INTDSGGT	GAS	ARGYDFWLGSYRAGGWFDP	QQYGSSPQGFT	MH205305.1	MH205601.1	train set
C1202	Spike	Cho et al. Nature (2021) DOI: 10.1038/s41586-021-04060-7	GGTFSSYA	QSVSSN	IIPIFRTA	GAS	ARDLGEGILHDYGGPYYYYAMDV	QQYNNWPAWT			train set
007_11_4F02	HA	Andrews SF et al. Science translational medicine. 2015 Dec 2;7(316):316ra192-.	GFTFTHFA	NIGLKT	IDGSGGGT	DNN	AKVSPGMVDDPHLGGAFHI	QVWDSGSHQVV	KU167117.1	KU167406.1	train set
C1-3-7F02	HA	Henry C et al. Cell host & microbe. 2019 Mar 13;25(3):357-66.	GYPFSTYF	QSVSSXN	INPNGGST	GAS	ARGGVGPTWGYDAFNM	QQYRFSSYT	MH205261.1	MH205457.1	train set
HL_CV01-233	Spike	Kreye et al. Cell 183:1058-1069 (2020)	GGSISSSSYY	SSDVGSYNL	IYYSGST	EGS	ARSDARFLEWLFPDAFDI	CSYAGSTTFVV			train set
047_09_1A02	HA	Andrews SF et al. Science translational medicine. 2015 Dec 2;7(316):316ra192-.	GFTLGHFA	QDINNN	ISGGGGTT	DAS	GKYDSSGHHYVRRMHF	QQYRNPLLT	KU167239.1	KU167365.1	train set
C1303	Spike	Cho et al. Nature (2021) DOI: 10.1038/s41586-021-04060-7	GITVSSNY	QGISHY	LHSGGST	GAS	ARGGGHYYGMDV	QRLNSYPPIT			train set	29
ADI-55696	Spike	Wec et al. Science 369:731-736 (2020)	GINFRSYS	QGLAHSNGNTY	VIPYFPTA	QVS	ASEYFDGRSYHSFCGLDV	MQGTEWPRT	MT565764.1	MT565765.1	train set
2p19w8	HA	Tan YC et al. Clinical immunology. 2014 Mar 1;151(1):55-65.	IFLAA	SLRKYY	IKTKVDGGAA	GEN	TTGIYCGYKDCRREYDPDYYYYYID	QSRDTNADLVV	KF994223.1	KF994489.1	train set
321.5.PB.5.6B08	HA	Turner JS et al. Nature. 2020 Oct;586(7827):127-32.	GFDFFNAW	QGLLNSIGYSP	VKSQTDGGST	LGS	ATAGFYMQSREF	MQALQTPLT	MT200315.1	MT200316.1	train set
310-18D12_	HA	Whittle JR et al. 2014 Apr 15;88(8):4047-57.	GGTFSSDA	QTISNS	ITGIFRTA	AAS	ARGRGYTVTNPFDY	QQTYRSPLT	KJ149401.1	KJ149333.1	train set
FluA-151_Sib7_IgA	HA	Zost SJ et al. The Journal of Clinical Investigation. 2021 Jun 22.	GFTFRTYG	QTINKY	ISNDGSSE	AAD	AKFIPDPNYGEFYFHH	QQSYTIPPT	MZ328328.1	MZ328329.1	train set
SFV019_4E03	HA	Andrews SF et al. Science translational medicine. 2015 Dec 2;7(316):316ra192-.	GVIFSNYA	QGISSA	ILPIFGTA	DAS	ARAARLYQQAYDI	QQFHSYPLFT	KU167283.1	KU167400.1	train set
CM58	HA	Voss WN et al. Science. 2021 Jun 4;372(6546):1108-12.	GYTLTELS	SSDVGGYNY	FDPEDGET	DVS	ATGPVRGVIGWFDP	SSYTSSSTLVV	MZ049551.1	MZ049552.1	train set
HK_CV38-113	Spike	Kreye et al. Cell 183:1058-1069 (2020)	GFTVSSNY	QDISNY	IYSGGST	DAS	ARGGRLADAAGDY	QQYDNLPSWT	MW002773.1	MW002791.1	train set
220-14-IgG_1E03	HA	Dugan HL et al. Science translational medicine. 2020 Dec 9;12(573).	GFSFSNYD	QSFSGW	IWYDGSNK	KAS	AREDNDVEGYYGMDV	QQYNRFFRT	MW079703.1	MW079741.1	train set
MOD7_P1_IgG_D10-P1369	Spike	Wang et al. Nature 592:616-622 (2021)	GGTFSSYA	SSNIGNNY	IIPMFGRA	ENN	ARDHYYYTSGGGRPPGGMDV	GTWDSSLRAWV			train set
COVD21_P2_HC_F8-p1369	Spike	Robbiani et al. Nature 584:437-442 (2020)	GFTFSSYA	SGSIASNY	ISGSGGTT	EDN	AKVPIHYCSNGVCYFDY	QSYDSSNRWV	MW293050.1	MW293505.1	train set
CQTS112	Spike	Patent: CN111909261A	GGSISSFY	SSNIGSNT	MSASGST	SNN	AGEQHIVTTIIDY	ATWDDSLNGRV	MW587524.1	MW587525.1	train set
C63D3	Spike	Tong et al. Cell 184:4969-4980.e15 (2021)	GFTFSSYD	QSISSY	IGTAGDT	AAS	ARGHSTGQGYSYYYYMDV	QQSYSMPSWT	MW718416.1	MW718568.1	train set
220-14-IgG_1B05	HA	Dugan HL et al. Science translational medicine. 2020 Dec 9;12(573).	GFTFDDYG	QNVSNW	ISGDGDYT	EAS	AKDFADYSNSGHFDS	QQYNSYPRT	MW079630.1	MW079739.1	train set
ADI-56064	Spike	Wec et al. Science 369:731-736 (2020)	GGTFSNYA	QTVVHTDRNTY	IIPALSRV	KVS	ARDPSFLNTGNHFWYDFDL	MQGTEWPRT	MT566116.1	MT566117.1	train set
321.4.GC.12.1A08	HA	Turner JS et al. Nature. 2020 Oct;586(7827):127-32.	GFSFSSYG	NIGSKN	IRYDGNDK	DDG	AKGYRGNNWYDAIDI	QVWDRSSDHFVV	MT200099.1	MT200100.1	train set
ADI-55969	Spike	Wec et al. Science 369:731-736 (2020)	GFTVNSYG	QSVISN	FKSRSDRP	GAS	VRMDWMEWMKYYFDS	QQYNNWPSLT	MT565940.1	MT565941.1	train set
C001_P2_IgG_B11-P1369	Spike	Wang et al. Nature 592:616-622 (2021)	GFTFDDYA	QSVRSSS	ISWNGGTL	GAS	AKDIYPLDYADAFFFDY	QLYGSSPPIT			train set
PDI_230	Spike	Wheatley et al. Cell Rep. (In Press) DOI:10.1016/j.celrep.2021.109822	GFTVSSNY	QGISSY	IYSGGST	AAS	ARDQGEDVFDI	QQLNSYPPGLT			train set
310-18C12_	HA	Whittle JR et al. 2014 Apr 15;88(8):4047-57.	GGPFRSYA	QSVSNSN	IIPIFGTA	GAS	ARDGSGSYYPSNWFDP	QQYGSSPQT	KJ149389.1	KJ149322.1	train set
PDI_170	Spike	Wheatley et al. Cell Rep. (In Press) DOI:10.1016/j.celrep.2021.109822	GGSISSLF	QTILYNSNNKNY	IYYRGST	WAS	ARETRDNWFDS	QQYHDTPWT			train set
150055-037_2D04	HA	Henry C et al. Journal of virology. 2019 Oct 15;93(21):e01150-19.	GFTFDDYA	QDIRKY	INWKGNSI	DAS	AKDRKMDSSMDYYYYSGMDV	QQYDNLVT	MN267261.1	MN267340.1	train set
01.a.33_Heavy	HA	Joyce MG et al. Cell. 2016 Jul 28;166(3):609-23.	GESFSGYF	QGISNY	IRHSGDT	AAS	TRYPLYYDSRGVFYHKVTAYGMDV	QQLNSYPRT	KX386615.1	KX386155.1	train set
S564-68	Spike	Dugan et al. Immunity 54:1290-1303.e7 (2021)	GYIFTGYY	SSDVGGYNY	INPNSGGT	EVS	ARVKRFSIFGVELDY	SSYADSNNLV			train set
54.a.16_Heavy	HA	Joyce MG et al. Cell. 2016 Jul 28;166(3):609-23.	GYTFTSYG	HSVSSY	ISAYTGNT	GAS	ARDRIQGAVELPNKQVNWFDP	QQHNNWPRT	KX387076.1	KX386455.1	train set
HK_CV38-284	Spike	Kreye et al. Cell 183:1058-1069 (2020)	GFTFGDYA	QPISTY	IRRKALGETT	GAS	IRARYYYDSSATFDY	QQCYSLPST			train set
C14	Spike	Andreano et al. Cell 184:1821-1835.e16 (2021)	GLTVSSNY	QGISSY	IYSGGST	AAS	VRDLYSYGMDV	QQVNSYPT	MW598305.1	MW598306.1	train set	1
TAU-2220	Spike	Mor et al. PLoS Pathog. 17:e1009165 (2021)	GYTFTNYF	TSNIGSNA	INPSVGST	SDN	ARTHVAQLWEIWYFDI	AAWDDSLKGV	MW367323.1	MW367324.1	train set
COV107_Plate1_HC_5-P1369	Spike	Robbiani et al. Nature 584:437-442 (2020)	GYTFTGYS	NIGSKN	INPNSGGT	YDS	ARELIAVAGIFDY	QVWDSSWV			train set
16.a.55_Heavy	HA	Joyce MG et al. Cell. 2016 Jul 28;166(3):609-23.	GYTFTSYG	QSINRF	ISAYTGNT	FAS	ARDKKQGEVVLPAVSFRWFAP	QQSNSSPHT	KX386731.1	KX386251.1	train set
F004-020	HA	Kurosawa,Y (unpublished)	GGSVSSGTAY	QSVSSSY	SYYSGST	GAS	ARDSGIDHDYGDWFGLDV	QQYGSLIT	AB363082.1	AB363248.1	train set
HL_CV03-121	Spike	Kreye et al. Cell 183:1058-1069 (2020)	GFTFSSYA	SSNIGNNY	ISGSGGST	DNN	AKDYFVIPPAALYDY	GTWDSSLSAGV			train set
F037-193	HA	Kurosawa,Y (unpublished)	AFTFSHAW	QSISSY	IKSNIEAGTT	AAS	TTDRNVAFDI	QQSYSTPYT	AB363199.1	AB373041.1	train set
Mod4_P4_IgG_F2-P1369	Spike	Wang et al. Nature 592:616-622 (2021)	GYTFSTYG	QGISSW	ISAHNGDT	AAS	ARGRVSLWYGEVPRPAHHGMDV	QQANSFPWA			train set
G32Q2	Spike	Tong et al. Cell 184:4969-4980.e15 (2021)	GFTFSNYA	SSNIGKNY	ISGSGSTT	DNN	AKGERIIMMVVLTLFDY	GTWDSSLSAGWV	MW718366.1	MW718518.1	train set
310-18D3_	HA	Whittle JR et al. 2014 Apr 15;88(8):4047-57.	GGIFRSNA	NSNIGSYA	IIAIFGTT	SNN	ARSHTYHFGSGSYWDN	ASWDDSLNGFWV	KJ149404.1	KJ149301.1	train set
COV047_P5_IgG_59-P1369	Spike	Robbiani et al. Nature 584:437-442 (2020)	GFMFSSYG	QGISSW	IWYDGSNK	AAS	ARDGLNWNVPHYGMDV	QQANSFPPLT	MW293150.1	MW293605.1	train set
16.ND.89_Heavy	HA	Joyce MG et al. Cell. 2016 Jul 28;166(3):609-23.	GYTLTDLS	QSVLHWSNNKNY	FDPEDDET	WAS	TTRDYYDSSGYLVDY	QQYYNTPPFT	KX386902.1	KX386302.1	train set
310-18F4_	HA	Whittle JR et al. 2014 Apr 15;88(8):4047-57.	GYTFTSFA	QSLVYSDGNTY	INAGNGDT	KVS	ARDSPQLRFGGAIVIGYYYGMDV	MQGTHWPLT	KJ149425.1	KJ149350.1	train set
047_09_4E02	HA	Andrews SF et al. Science translational medicine. 2015 Dec 2;7(316):316ra192-.	GFSFSSYS	QSVSSSY	ISRSSSYT	DAS	ARPILSGDYVWGQGAFEI	QQYGTSSTWT	KU167247.1	KU167373.1	train set
PZF12_P1_IgG_H8-P1369	Spike	Wang et al. Nature 592:616-622 (2021)	GYSFTSYW	QSVSSSS	IDPGDSET	DAS	ARLLCGGDCPFEY	QQYGYSPRT			train set	26
321.11.GC.6.2A07	HA	Turner JS et al. Nature. 2020 Oct;586(7827):127-32.	GGSISSDY	QSISTY	IYNSGST	AAS	ARAVADSSLGYGMDV	QQSYNTPLT	MT200545.1	MT200546.1	train set
C81H5	Spike	Tong et al. Cell 184:4969-4980.e15 (2021)	EYTLTELS	SSDVGGYNY	FDPEDGET	DVS	ATAPAYCPGGVCPRGWFDP	CSYAGSYTYV	MW718333.1	MW718485.1	train set
MOD9_P2_IgG_A12-P1369	Spike	Wang et al. Nature 592:616-622 (2021)	GFTVSSNY	QGISNY	IYPGGST	AAS	ARDRGGFGDY	QKYNSAPPWT			train set	69
AG1-E06	HA	Henry C et al. Cell host & microbe. 2019 Mar 13;25(3):357-66.	GFTFSSYA	QSLLHSSGYNY	ISYDGSNK	LGS	ARERSGSYYYGMNV	MQALQTPWT	MH205399.1	MH205502.1	train set
COV2-2536	Spike	Zost et al. Nat. Med. 26:1422-1427 (2020)	GGSISSGSYY	QSVLYSSNNKNY	IFTSGST	WAS	ARGGLLWFGGAGNYMDV	QQYYSTPPYT	MT665766.1	MT665379.1	train set
C12C9	Spike	Tong et al. Cell 184:4969-4980.e15 (2021)	GFTFSSFG	QSVSSSY	ISFDGSNK	GAS	AKDQDDGYYYYYYMDV	QQYGSSPL	MW718337.1	MW718489.1	train set
0304-4A2	Spike	Chi et al. Science 369:650-655 (2020)	GDSTSSSSSY	QSVLYSSNNKNY	IYYTGTT	WAS	ARELFTAVAGKGGIDY	HQYYNTPRT	MT622696.1	MT622697.1	train set
321.5.PB.5.5F03	HA	Turner JS et al. Nature. 2020 Oct;586(7827):127-32.	GYTFRNYG	RNVFYIGNNKNY	ISTGKT	WAS	ARRDLGSSSPDAFNF	QQYFSSPLT	MT200295.1	MT200296.1	train set
ADI-55705	Spike	Wec et al. Science 369:731-736 (2020)	GGTFSTHA	LRLVHTDGNTY	IIPIFGES	KVS	VRDSDPYTATYRNNHYWYAMDV	MQGTEWPRT	MT565780.1	MT565781.1	train set
HK_CV01-147	Spike	Kreye et al. Cell 183:1058-1069 (2020)	GFTFSSYA	QSIHNW	TSFDGNTV	KAS	ARERVNGRWLQLLTP	QQYDAYLS			train set
S144-1850	Spike	Dugan et al. Immunity 54:1290-1303.e7 (2021)	GFTFSSYA	QSITSW	ISGSGGST	DAS	AKGPRFSRDYFDY	QQYNNYLGT			train set
PZF10_P1_IgG_A9-P1369	Spike	Wang et al. Nature 592:616-622 (2021)	GFTFSNYG	EDIGNY	ISYDGSDK	DAS	AKGIYSYGLLQTYFDY	QQYHSLPLK			train set
MOD6_P1_IgG_H4-P1369	Spike	Wang et al. Nature 592:616-622 (2021)	GYSFTSYW	SGFIASNY	IYPGDSDT	EDN	ARSIAATNIGWFDP	QSYDRGNWV			train set
COV2-2378	Spike	Zost et al. Nat. Med. 26:1422-1427 (2020)	GYSFPTYW	SGYSNYK	IYPGDSDT	VGTGGIVG	ARRDTDFDY	GADHGSGSNFVYVV	MT665643.1	MT665256.1	train set
Wang-C362	Spike	Wang et al. Sci. Transl. Med. 13:eabf1555 (2021)	GGTFNSYA	QSLLHSNGYNY	IIPIFGTA	LGS	ARVGAEWPRDHKYYYYGMDV	MQALQTPLT			train set
31.a.51_Heavy	HA	Joyce MG et al. Cell. 2016 Jul 28;166(3):609-23.	GFTFSSTA	QSVSSN	ISGNGGST	DAS	TKDRSPPVYELLPGYYSSYYYMDV	QQYNHWLRT	KX386965.1	KX386360.1	train set
PDI_233	Spike	Wheatley et al. Cell Rep. (In Press) DOI:10.1016/j.celrep.2021.109822	GFTVRSNY	QSIRSY	IYSGGST	AAS	VREIRGSDYGDEHY	QRVTVPLTFGGGIT			train set
COV2-2258	Spike	Zost et al. Nat. Med. 26:1422-1427 (2020)	GFTLDDYG	QSISSSY	INWNGGRT	GAS	ARARGPSEQYYDLLTGYYDAFDI	QQYGGSLT	MT665445.1	MT665058.1	train set
R95-2B05	HA	Liu Y et al. Nature communications. 2019 Jan 18;10(1):1-3.	GFTFRSYG	NIGSKS	ISPGISYI	DDS	ARDEDGYGRGDY	QVWDSSSDHVV	MK311767.1	MK312112.1	train set
C81G9	Spike	Tong et al. Cell 184:4969-4980.e15 (2021)	GFTFSSYS	SSDVGSYNL	ISSSSLTI	EGS	AREGPSSSWFSYYYMDV	CSYAGSSTSPYV	MW718367.1	MW718519.1	train set
HK_CV05-146	Spike	Kreye et al. Cell 183:1058-1069 (2020)	GVAISDGGYY	QSVSRT	IYYGGSS	GAS	ARDYPFCGADCPWVDVFDI	QQYNNWPRT			train set
COV2-2582	Spike	Zost et al. Nat. Med. 26:1422-1427 (2020);Liu et al. Cell 184:3452-3466.e3418 (2021)	GYTFTTYA	QSLLHSDGKTY	INTNTGNP	EVS	ARDQDSGYPTYYYYYMDV	MQSIQPPLT	MT665639.1	MT665252.1	train set
C807	Spike	Wang et al. Nature 592:616-622 (2021)	GGTFKSYI	NSNIGAGYD	IIPIFGTA	ANS	ARGRGYSGYGASYYFDY	QSYDSGLSGSV			train set	24
MOD6_P1_IgG_E5-P1369	Spike	Wang et al. Nature 592:616-622 (2021)	GFTVSNNY	QSVSXY	IYSGGST	AAS	AREGDVEGYYDFWSGYSRDRYYFDY	QQSYSSPYS			train set	14
PZF12_P2_IgG_H11-P1369	Spike	Wang et al. Nature 592:616-622 (2021)	GLPVSDNY	QSVSSN	IYSGGST	GAS	ASLYSFGWNLRGAPQV	QQYNNWPPRSYT			train set
COV2-2450	Spike	Zost et al. Nat. Med. 26:1422-1427 (2020)	GFTFSTYG	QDISNY	ILYDGSNR	DAS	AKQGGLYCSGTNCWGGYLDY	QQYHNLPPIT	MT665590.1	MT665203.1	train set
HL_CV-X1-146	Spike	Kreye et al. Cell 183:1058-1069 (2020)	GLIFDSYV	SGSIASNF	ISGRGDRT	ENY	ANNYYDNSGPDY	QSNDGSPSWV			train set
CC12.7	Spike	Rogers et al. Science 369:956-963 (2020)	GYIFSGYY	SSDIGGFNY	ISPDSGAT	DVS	ARGPRYSGTYFDF	SSYTISSAQV	MT594044.1	MT594077.1	train set
31.a.09_Heavy	HA	Joyce MG et al. Cell. 2016 Jul 28;166(3):609-23.	GFTFSSSA	QSVSSN	ISGNGGST	DAS	TKDRSPPVYELLTGYYSSYYYMDV	QQYNHWLRT	KX386920.1	KX386316.1	train set
241-14-IgG_2B05	HA	Dugan HL et al. Science translational medicine. 2020 Dec 9;12(573).	GFTFSDFE	EGIRID	ISRGGYNK	AAS	VRDHVELATDHSEFDY	LQHDSYPRT	MW079607.1	MW079714.1	train set
220-14-IgA_1D06	HA	Dugan HL et al. Science translational medicine. 2020 Dec 9;12(573).	GFSFDDYA	GSDIGDNSY	CSWNSATK	DVS	AKGYGSGNHYPLAPTLDY	SAYRSSSTLVV	MW079673.1	MW079782.1	train set
CV2-14	Spike	Jennewein et al. Cell Rep. 36:109353 (2021)	GFTFSSFA	QSVTNY	VSYDGSNK	DAS	ARSMGGNYADYFDY	QQRSNWPNT	MW681640.1	MW681641.1	train set
MOD7_P2_IgG_A5-P1369	Spike	Wang et al. Nature 592:616-622 (2021)	GYSFTRYW	SSNIGAGYD	IYPGDSDT	GNS	ARHLHYYDSSGYGSWVHADY	QSYDSSLSEV			train set
C637	Spike	Wang et al. Nature 592:616-622 (2021)	GVTVRSNY	QGISSY	IYSGGST	AAS	ARGGGHYYGMDV	QQLNSYPPYT			train set	29
Mod4_P3_IgG_B6-P1369	Spike	Wang et al. Nature 592:616-622 (2021)	GFTFSSYA	LSISSY	ISYDGSKK	AAS	ARERTPGGWLQPDGMDV	QQSYSPPHT			train set
SFV015_3G02	HA	Guthmiller JJ et al. Science Translational Medicine. 2021 Jun 2;13(596).	GFTFRSFS	QRISNY	IKREVSET	NSY	ARVSREDWATVDDPHDYYYMDV	QQSYNSLFT	MW857990.1	MW858029.1	train set
321.5.PB.5.7F10	HA	Turner JS et al. Nature. 2020 Oct;586(7827):127-32.	GYTFSNYG	QSLVFIDGNTY	ISGYNGHT	KVS	ARDRRDLLTGYTCDN	MQGTHWPT	MT200389.1	MT200390.1	train set
C81F5	Spike	Tong et al. Cell 184:4969-4980.e15 (2021)	GFTFSNSG	QSVSSSY	ISYDGSHK	GAS	AKEESAVAGTGVPYYYYYYMDV	QQYGSSPRVT	MW718400.1	MW718552.1	train set
C1321	Spike	Cho et al. Nature (2021) DOI: 10.1038/s41586-021-04060-7	GIIVSSNY	QGISNY	IYSGGST	AAS	ARDRGGFIDY	QKYNSAPPWT			train set	69
COVD57_P1_HC_A9-1369	Spike	Robbiani et al. Nature 584:437-442 (2020)	GYTFSNYY	RSDVGGYNY	INPNGGTT	EVT	AREIPDILEVVAATGSLDD	SSYAGITNLV			train set
C2311	Spike	Cho et al. Nature (2021) DOI: 10.1038/s41586-021-04060-7	GFTFDDYA	QSVSSN	ISWNSGSI	GAS	AKAHVDTAMVKGPFWFDP	QQYNNWPPGIT			train set
ADI-55737	Spike	Wec et al. Science 369:731-736 (2020)	GFTFSSFA	QGIGRW	ISDNGHTT	SAS	VKDNVILPGAIVRPQFDY	QQAESFPFT	MT565836.1	MT565837.1	train set
COV2-2872	Spike	Zost et al. Nat. Med. 26:1422-1427 (2020)	GFTFSTYG	ALPKKY	IWYDGNKK	EDS	AREGPFGDREASGAFDV	YSTDSSGKGV	MT665673.1	MT665286.1	train set
221-14-IgA-1E04	HA	Dugan HL et al. Science translational medicine. 2020 Dec 9;12(573).	GFPFSGYG	SSNIGENF	IWYDGSKK	RNH	ARASPYGDYYSIEDV	AAWDDSLSGVV	MW079645.1	MW079756.1	train set
CV2-56	Spike	Jennewein et al. Cell Rep. 36:109353 (2021)	GFKFSSSA	QSVTSS	IWFHGNTK	GAS	ARASSDYGGAFDI	QQYNNWPPWT	MW681720.1	MW681721.1	train set
54.a.50_Heavy	HA	Joyce MG et al. Cell. 2016 Jul 28;166(3):609-23.	GYTFTSFG	QSVSRY	ISGYTGIT	GAS	ARDRIQGVVALPDKQVNWFDP	QQHSNWPRT	KX387110.1	KX386489.1	train set
MOD8_P1_IgG_D2-P1369	Spike	Wang et al. Nature 592:616-622 (2021)	GFTVSSNY	QDISNY	IYSGGST	DAS	ARGGDSGYDYPWAY	QQYDNLPIT			train set
F004-128	HA	Kurosawa,Y (unpublished)	GGTFSSYA	SLRNYY	IIPILGIA	GKN	ARAVIGGYSGELDY	NSRDSSGNRLV	AB363092.1	AB363350.1	train set
MOD8_P2_IgG_D10-P1369	Spike	Wang et al. Nature 592:616-622 (2021)	GFIFDDYA	SSNIGSNS	ISWNSDTK	RNN	AKGGMYYYGSGSYSFDY	AAWDDSLSGHV			train set
321.5.PB.5.7C11	HA	Turner JS et al. Nature. 2020 Oct;586(7827):127-32.	GGNLNNYG	QNINFN	IMAALRAA	GAS	AGGSLYSGGKYHFDH	QQFNNWPPAFS	MT200377.1	MT200378.1	train set
K77-1C06	HA	Liu Y et al. Nature communications. 2019 Jan 18;10(1):1-3.	GGSVNDNKYY	QSVLNSSINKNY	IYYTGTT	WAS	ARVGQWLATNYFDY	QQYYSSPPT	MK311473.1	MK311909.1	train set
ADI-55761	Spike	Wec et al. Science 369:731-736 (2020)	GGTFHTYT	QSVSSS	IIPIFGTP	EAS	TRETGTDEFDF	QHRSNWPPRYT	MT565878.1	MT565879.1	train set
COV2-2203	Spike	Zost et al. Nat. Med. 26:1422-1427 (2020)	GFTFSTYA	QTITNY	ISYDGYNK	AAS	ARGSAGNYYYGMDV	QQSYSTPYT	MT665726.1	MT665339.1	train set	6
F038-194	HA	Kurosawa,Y (unpublished)	DGSISSGYYY	QSISSY	ISYSGVS	AAS	ARGAGFSGSGSYWDYYAMDV	QQSYSTPLT	AB363208.1	AB363321.1	train set
COV096_HC_137-p1369	Spike	Robbiani et al. Nature 584:437-442 (2020);Wang et al. Sci. Transl. Med. 13:eabf1555 (2021)	GFTFSSYD	QSISSY	IGTAGDT	AAS	ARGDSGSYLGVWYFDL	QQSYSSPPIT	MW293171.1	MW293626.1	train set
COV107_Plate2_HC_32-P1369	Spike	Robbiani et al. Nature 584:437-442 (2020)	GFTVSSNY	QDISKY	IYPGGST	DAS	AREGMGMAAAGT	QQYDNLPQT			train set
54.a.06_Heavy	HA	Joyce MG et al. Cell. 2016 Jul 28;166(3):609-23.	GYTFTSYG	QSVSNY	ISAYTGDT	GAS	ARDRIQGAVVLPDKQVNWFDP	QQHSNWPRT	KX387066.1	KX386445.1	train set
HK_CV07-251	Spike	Kreye et al. Cell 183:1058-1069 (2020)	GFTFSSYA	QSVSSS	ISGSGANT	DAS	AKEFSIGWGLFDY	QQRNNWPVT			train set
H1N1_301-16-IgA-1B01_	HA	Dugan HL et al. Science translational medicine. 2020 Dec 9;12(573).	GFTFSSHN	SSDIGGYNY	ISYDRSVI	EVT	ARDRMNWSYAFDV	SSYAGTNNWV	MW067411.1	MW067528.1	train set
COVD21_P2_HC_H9-p1369	Spike	Robbiani et al. Nature 584:437-442 (2020)	GFTFSSYG	QSISSW	ISYDGRNK	KAS	AREFGDPEWYFDY	QQYNSYWT	MW293037.1	MW293492.1	train set
CC12.16	Spike	Rogers et al. Science 369:956-963 (2020)	GFTFSSYG	NIGSKS	IWYDGSNK	DDS	ARDPFPGAVAGTGYLQY	QVWDSSSDPWV	MT594053.1	MT594086.1	train set
K77-2E05	HA	Liu Y et al. Nature communications. 2019 Jan 18;10(1):1-3.	GYTFTSHY	QSVSSSY	IIPSAGSI	GAS	ARVGVQVERELRYYGMDV	QQYGFSGTT	MK311373.1	MK311873.1	train set
C2328	Spike	Cho et al. Nature (2021) DOI: 10.1038/s41586-021-04060-7	GFTVSSSY	QTIDGY	IYSSGNT	AAS	ARGHCSTTSCFRDGQDV	QQSYNTLS			train set
K77-1G11	HA	Liu Y et al. Nature communications. 2019 Jan 18;10(1):1-3.	GGSISGYY	QSINRW	IYHNGGA	RAS	ARLPYYDVLTGLSTAYAMDV	QHYEGYSWT	MK311485.1	MK311914.1	train set
COV047_P5_IgG_29-P1369	Spike	Robbiani et al. Nature 584:437-442 (2020)	GYTLTAYY	STDVGGYNF	INPRTGGT	EVN	VRGGTWNYVGGEV	TSFTSSSDSWI	MW293200.1	MW293655.1	train set
HL_CV24-347	Spike	Kreye et al. Cell 183:1058-1069 (2020)	GYTFTGYY	ALPKQY	INPNSGGT	KDS	ARDRLYCSSTSCYTPYYYYYYGMDV	QSADSSGTYGV			train set
COV021_P2_IgM_16-P1348	Spike	Wang et al. Sci. Transl. Med. 13:eabf1555 (2021)	GYTFTSYD	SSDVGSYNL	MNPNSGNT	EVS	ARFPKVPAAIFPGDYYYGMDV	CSYAGSSTLV	MW293239.1	MW293694.1	train set
H1228	HA	McCarthy KR et al. Proceedings of the National Academy of Sciences. 2019 Dec 26;116(52):26745-51.	GGSISSSNW	SLRSSY	ISHGEYT	GKN	ARAPPYCTSASCPDDYYYFYMDV	HSRDSSGNHPVV	MN178248.1	MN181518.1	train set
C93D1	Spike	Tong et al. Cell 184:4969-4980.e15 (2021)	GFTFSNYG	QSISSW	ISYDGSNK	KAS	AKGSYFHSNYWDYFDY	HQYNSYSYT	MW718393.1	MW718545.1	train set
COVD21_P2_HC_E2-p1369	Spike	Robbiani et al. Nature 584:437-442 (2020)	GGSISSYY	SSNIGSNY	IYYSGST	RNN	ARGGYYYDSSGYEYYYYYGMDV	AAWDDSLSGYWV	MW293227.1	MW293682.1	train set
W85-3E10	HA	Liu Y et al. Nature communications. 2019 Jan 18;10(1):1-3.	GFTFNSYE	ESVSTN	ISNSASVR	GAS	ARSGVVYGDSPAVFFDP	QQYSNWPPYT	MK311636.1	MK311940.1	train set
MOD6_P2_IgG_G10-P1369	Spike	Wang et al. Nature 592:616-622 (2021)	GIIVSSNY	SSNIGTGYD	IYSGGST	GNS	ARSLYSSSWYNDY	QSYDSSLSDSDVV			train set
COV2-2096	Spike	Zost et al. Nat. Med. 26:1422-1427 (2020)	GYTFGSFD	NSNIGSYT	MNSNSGNT	GND	ARMRSGWPTHGRPDDF	AVWDDSLNGLV	MT665424.1	MT665037.1	train set
HK_CV38-236	Spike	Kreye et al. Cell 183:1058-1069 (2020)	GFTFSSYA	QSVSSSY	ISSNGGST	GAS	ARGGYEIVVVPDYYYYGMDV	QQYKD			train set
MOD9_P1_IgG_A4-P1369	Spike	Wang et al. Nature 592:616-622 (2021)	GYTFTSYD	NIGSKN	MNPNNGNT	DDS	ARGFAYSSNWNHFDY	QVWDSSGDRPDVV			train set
C505	Spike	Gaebler et al. Nature 591:639-644 (2021)	GFSFSTYG	KLGDKY	ISGSGDNT	QDT	AKNIAEMSTFDDYFYYYGMDV	QAWDSSTFYV			train set
Wang-C462	Spike	Wang et al. Sci. Transl. Med. 13:eabf1555 (2021)	GFTFSSYA	SSDVGGYNY	ISGSGGST	DVS	ANPFTIFGVVPDWYFDL	CSYAGSFWV			train set
P003_032	Spike	Graham et al. Immunity 54:1276-1289.e6 (2021)	GFTFSSYG	ALPKKY	IWYDGSNK	EDS	ARDGQVGATSGIDY	YSTDSSGNKRV	MW802394.1	MW802287.1	train set	60
MOD6_P1_IgG_F11-P1369	Spike	Wang et al. Nature 592:616-622 (2021)	GFTFSNYW	QSINSW	INQDGSEK	DAS	ARDLVGYSGYEWQDNWFDP	QQYKSYSPIT			train set
C1302	Spike	Cho et al. Nature (2021) DOI: 10.1038/s41586-021-04060-7	GIIVSRNY	QGISSD	IYSGGST	GAS	ARDLHTYGLDY	QHLNSYPPVT			train set	1
F004-129	HA	Kurosawa,Y (unpublished)	GYTFTGYY	QSISSY	INPSSGAT	AAS	AMFSRSNYDAFDI	QQSYSTPLT	AB363093.1	AB363253.1	train set
COV107_Plate1_HC_48-P1369	Spike	Robbiani et al. Nature 584:437-442 (2020)	GGSVSSGSYY	SSDVGGYNY	IYYSGST	DVS	ATRGGYYDSSGYYALAFDI	SSYTSSSTVWV			train set
Mod4_P4_IgG_E10-P1369	Spike	Wang et al. Nature 592:616-622 (2021)	GFTFDDYS	QSVSTY	FSWDGGRT	AAS	AKENSSGYYGNYFDL	QQSYSPSLMYT			train set
IF1A10	HA	Shibuya T et al. Microbiology and immunology. 2008 Mar;52(3):162-70.	GGSISESY	QGISRW	GYFSGDS	AAS	AREDQPVPFGEYYFDS	QQADTFPRT	AB274406.1	AB274405.1	train set
C12C7	Spike	Tong et al. Cell 184:4969-4980.e15 (2021)	GFTFSSYG	KLGDKY	IWYDGSNK	QDS	AREGIAAVYYMDV	QAWDSSTAV	MW718462.1	MW718614.1	train set
W85-2B08	HA	Liu Y et al. Nature communications. 2019 Jan 18;10(1):1-3.	GFTFGDYG	SSDIGGFKY	IRSKAYGGTT	EVS	CRDPYSGSYIDS	SSYTSSSTFV	MK311652.1	MK312085.1	train set
C2070	Spike	Cho et al. Nature (2021) DOI: 10.1038/s41586-021-04060-7	GYRFTSYW	QSIDSW	IYPDDSDI	DAS	ARQGPMGGGPFDY	QQYSSNPYT			train set
HL_CV38-205	Spike	Kreye et al. Cell 183:1058-1069 (2020)	GGSISSGGYS	SGSIASNY	IYHSGST	EDN	ARDHYPYYYYGMDV	QSYDSSTVV			train set
HK_CV05-109	Spike	Kreye et al. Cell 183:1058-1069 (2020)	GGSISSGDYF	QSVGSS	IYYSGST	DAS	ASLEGPYCSDTTCYEGGQGLDY	HQRGNWWT			train set
ab017	Spike	Feldman et al. Science Immunology (2021): eabl5842.	GFTFSSYG	SSDVGGYNY	IWYDGSNK	DVS	ARDQCSGCHVFDY	SSYTSSSSVV	OK094323.1	OK094324.1	train set
K77-2G06	HA	Liu Y et al. Nature communications. 2019 Jan 18;10(1):1-3.	WVLQCLL	STDVGTFNY	QS*WKH	DVS	ESRE**RFLEWL*THLVRP	SSYTSTTTWV	MK311467.1	MK312036.1	train set
R95-1F01	HA	Liu Y et al. Nature communications. 2019 Jan 18;10(1):1-3.	GFTFDDYA	SNDVGMYDR	ISWDGGNT	ENN	ARDMGGGNYDYYYHMDV	CSYAGSITFV	MK311811.1	MK312140.1	train set
236-14-IgG_1A02	HA	Dugan HL et al. Science translational medicine. 2020 Dec 9;12(573).	GFSFSVYA	QSVSTY	ISGSGGST	DAS	AKDRVVPTPLHGYLDS	QQRSNWPPIT	MW079617.1	MW079725.1	train set
AG5-E02	HA	Henry C et al. Cell host & microbe. 2019 Mar 13;25(3):357-66.	GFNFRSYG	QEFSNY	IYYDGSDK	AAS	ARDRGGPQGGSFRRGAFDL	QQLQVYPFT	MH205318.1	MH205523.1	train set
MAb362	Spike	Ejemel et al. Nat Commun. 11:4198 (2020)	GFSFSSYG	QSVSSSY	IWYDGSDK	GAS	ARERYFDWIFDF	QQYGSSWT	MT789771.1	MT789772.1	train set
COV2-2844	Spike	Zost et al. Nat. Med. 26:1422-1427 (2020)	GFIFSSYA	NIGSKN	ISYDGGNK	HDG	ARAQGGNYYYGMDV	QVWDSSSDHHVV	MT665746.1	MT665359.1	train set	6
321.5.PB.5.7G04	HA	Turner JS et al. Nature. 2020 Oct;586(7827):127-32.	GGSISSGDYY	SSNIGAGYD	IYYTGNS	GNS	ARDLYHAFDI	QSYDSSLSGSRV	MT200391.1	MT200392.1	train set
COV2-2032	Spike	Zost et al. Nat. Med. 26:1422-1427 (2020)	GDTFSSYY	QSISSW	SNPSGGST	KAS	ARGGLVPAARNAFDI	QQYNSYSWT	MT665577.1	MT665190.1	train set
AG7-3B02	HA	Henry C et al. Cell host & microbe. 2019 Mar 13;25(3):357-66.	GFTFDDCA	QTISGN	ITWDGGST	YAS	AKDMSSGYYSIFDS	QHYNNWPPQ	MH205328.1	MH205602.1	train set
C1347	Spike	Cho et al. Nature (2021) DOI: 10.1038/s41586-021-04060-7	GFTFSNYG	SSDVGSYNL	ISYDGSNK	EGS	AKGHDFGAPDY	CSYAVSSTYV			train set
321.11.GC.6.2F02	HA	Turner JS et al. Nature. 2020 Oct;586(7827):127-32.	GFTFSSHA	SSNIGSNH	ITYDGSEK	RNN	ARDGGYSVTWYPGGY	AAWDDSLSGVV	MT200553.1	MT200554.1	train set
F010-007	HA	Kurosawa,Y (unpublished)	GFPFSGYG	QGISNY	ISYYGGNK	AAS	VNGEQELSAGESFTSSYYYGMDV	QQYNSYPLT	AB363118.1	AB363265.1	train set
1731-B	HA	Lee J et al. Cell host & microbe. 2019 Mar 13;25(3):367-76.	GFTFSTYG	QTVLSRSNNKNF	VSYDGNYK	WAS	AKERPLRLLRYFDWLSGGANDY	QQYYTTPS	MK353362.1	MK353363.1	train set
Mod11_P2_IgG_G3-P1369	Spike	Wang et al. Nature 592:616-622 (2021)	GFTFSSYG	QSISSY	ISYDGSFK	AAS	ARDESKDTAMVTLFDY	QQSYSTPPWT			train set	21
56.b.04_Heavy	HA	Joyce MG et al. Cell. 2016 Jul 28;166(3):609-23.	GFDVSNYA	QGLVYSDGNTY	ISSNGFST	KVS	VKAESHDFWSGYN	MQGSHWPPT	KX387191.1	KX386563.1	train set
R95-2F04	HA	Liu Y et al. Nature communications. 2019 Jan 18;10(1):1-3.	GFSFDDYA	GSDVGHYNR	ISWDSGNT	EDN	AKDVGGGNYDYYYYMDA	CSYVTSTTYV	MK311808.1	MK312137.1	train set
54.a.60_Heavy	HA	Joyce MG et al. Cell. 2016 Jul 28;166(3):609-23.	GYTFRSYG	QSVTNY	ISAYTGIT	GTS	ARDRIQGAVALPSQQLNCFDP	QQHSMWPRT	KX387120.1	KX386498.1	train set
13001-07_5G01	HA	Dunand CJ et al. Cell host & microbe. 2016 Jun 8;19(6):800-13.	GFTLSTYS	QNVSSY	ISSDSTTI	DAF	ARALTNNKDYFYFMDV	QQRSSWPPT	KU987561.1	KU987562.1	train set
1p51w41	HA	Tan YC et al. Clinical immunology. 2014 Mar 1;151(1):55-65.	GFTFGDYA	QSISSY	FRGKAYGGTT	AAS	TRVFLYYYDTSGYSGVGHGMDV	QQSYGTLLT	KF994042.1	KF994308.1	train set
R95-1G07	HA	Liu Y et al. Nature communications. 2019 Jan 18;10(1):1-3.	GFTFGSYA	NIGSKS	FDSNNK	DDS	AREFQTYAFDY	QVWDSRSDHPV	MK311792.1	MK312126.1	train set
C523	Spike	Gaebler et al. Nature 591:639-644 (2021)	GASISSHY	SSNIGSNT	IHYIGST	SNN	ARGWPYCGVDCYSGFDY	AAWDDSLNGLWV			train set
PDI_169	Spike	Wheatley et al. Cell Rep. (In Press) DOI:10.1016/j.celrep.2021.109822	TVSSNY	QSISTY	IYSGGST	VAS	ARGDSNGWSYYFDY	QQSYSTPWVT			train set
F033-668	HA	Kurosawa,Y (unpublished)	GFTFADSA	SSNIGATYD	ITSKVYGGTA	ANN	TRTRGYGDYVDSYYYGIDV	QSYDSSLTGVI	AB363182.1	AB363386.1	train set
Mod4_P4_IgG_C1-P1369	Spike	Wang et al. Nature 592:616-622 (2021)	GFSFSSYA	QSISSY	ISNDGSNK	AAS	ARDKVNTMIVDAFDI	QQSYTSLMYT			train set
SFV005-2G02	HA	Li GM et al. Proceedings of the National Academy of Sciences. 2012 Jun 5;109(23):9047-52.	GYTFSNYG	RGLLYIDGNTY	ISAYNGHT	NVS	ARDRRDLLTGSLGDY	MQGTYWPFT	JX027384.1	JX027383.1	train set
PDI_67	Spike	Wheatley et al. Cell Rep. (In Press) DOI:10.1016/j.celrep.2021.109822	GFTFSNYA	QSVSSSY	IVVGSGNT	GAS	AAVSCGVRGRFVCMDGFDI	QQYGSSPWT			train set
C511	Spike	Gaebler et al. Nature 591:639-644 (2021)	EITVSSNY	QGISSY	IYPGGST	AAS	ARDLVVYGLDC	QQLNTYPPP			train set	1
R95-1E12	HA	Liu Y et al. Nature communications. 2019 Jan 18;10(1):1-3.	GYSFTHYW	QSVSGY	IYPGDSDT	DAS	ARFGYDEIGQYYDFDY	QHRSSWPPIFT	MK311863.1	MK312004.1	train set
COV2-2281	Spike	Zost et al. Nat. Med. 26:1422-1427 (2020)	GFAFSNYA	SSDVVGYNY	ISYDGNNK	DVR	ARVPVMVRGVYFDY	ISYTSSRTLV	MT665722.1	MT665335.1	train set
COV047_P5_IgM_45-P1348	Spike	Wang et al. Sci. Transl. Med. 13:eabf1555 (2021)	GLTVSSNY	QGVGSY	IYSGGST	AAS	ARVGDWYFS	QQLNSYPPLT	MW293066.1	MW293521.1	train set
HL_CV38-122	Spike	Kreye et al. Cell 183:1058-1069 (2020)	GFTFSSYA	SSDVGGYNY	ISGSGGST	EVS	AKVLDI	SSYTSSSTPYV			train set
PZF12_P1_IgG_D10-P1369	Spike	Wang et al. Nature 592:616-622 (2021)	GFTFSNYV	QSISSY	ISSDGSSK	AAS	ARDGGIMITFGGVIAPVDAFDI	QQSYTTLMYT			train set
PDI_88	Spike	Wheatley et al. Cell Rep. (In Press) DOI:10.1016/j.celrep.2021.109822	GFTFGDYA	QSVSSY	IRSKAYGGTT	DAS	TRGMEFYDILTGNHPYFFDY	QQRSNWPPIT			train set
CQTS072	Spike	Patent: CN111909262A	GIIVSSNY	QSLVYSDGDSY	IYSGGST	KVS	AREGLVGTTLTFDY	MQGTHWPPGT	MW587464.1	MW587465.1	train set
P003_055	Spike	Graham et al. Immunity 54:1276-1289.e6 (2021)	GGSISSYY	QSVLYSSNNKNY	IYYSGST	WAS	ARENYDFWSGYFNGWFDP	QQYYSTPRT	MW802401.1	MW802294.1	train set
COVA1-23	Spike	Brouwer et al. Science 369:643-650 (2020)	GFTFSSYG	ALPKQY	IWYDGSNK	KDS	ARDPPPDDSSGWTMGYFDY	QSADSSGTYSVV	MT599842.1	MT599926.1	train set
R95-2B02	HA	Liu Y et al. Nature communications. 2019 Jan 18;10(1):1-3.	GYTFTGYY	SSDVGSYNL	INPDSGGT	DVS	ARIQRAGSGFDL	YSYAGSRAWV	MK311732.1	MK312098.1	train set
COVA1-10	Spike	Brouwer et al. Science 369:643-650 (2020)	GFTVTSTY	SSDIAPYTF	IYNDDTT	DVR	ARGGYYYDPSGYYSRSFSFDY	SAYTTTSTSWV	MT599829.1	MT599913.1	train set
PDI_204	Spike	Wheatley et al. Cell Rep. (In Press) DOI:10.1016/j.celrep.2021.109822	GFNFYYSA	QSVRSNY	IVVGSGNT	GAS	AAPYCSGGSCHDGFDI	QQYGSSPWT			train set
H1N1_301-16-IgA-1B05_	HA	Dugan HL et al. Science translational medicine. 2020 Dec 9;12(573).	GFTFSTYS	TGAVTSGHY	ISTSSAYK	GTD	ARVRIYGDYDLDY	LLYYVGAAV	MW067412.1	MW067529.1	train set
ab058	Spike	Feldman et al. Science Immunology (2021): eabl5842.	GGSISSSSYY	SSNIGAGYD	IYYSGST	GNS	ARGRRTPGHYYYYMDV	QSYDSSLSGSMV	OK094341.1	OK094342.1	train set
Mod4_P3_IgG_B8-P1369	Spike	Wang et al. Nature 592:616-622 (2021)	GFTVSTNY	SSDFGSYNL	IYSGGSA	EGS	ARFIPPDSSGYSSGAFDI	CSYAGSSTWV			train set
MOD7_P1_IgG_E11-P1369	Spike	Wang et al. Nature 592:616-622 (2021)	GLTVSSNY	QGISNH	LYSGGST	AAS	ARDLNYYGMDV	QQVNSYPL			train set	1
01.h.02_Heavy	HA	Joyce MG et al. Cell. 2016 Jul 28;166(3):609-23.	GFTFSAYG	QSVLSSSNNKNQ	VGGSGFGT	WAS	AKGVNWQPPYWYDY	QQYVSTPYT	KX386648.1	KX386185.1	train set
MOD8_P2_IgG_G9-P1369	Spike	Wang et al. Nature 592:616-622 (2021)	GFTFSTYG	QDISNS	ISYDGSEK	DAS	AKQRGPYCSGGSCYSGEFDY	QQYDNLPPYT			train set	5
C819	Spike	Wang et al. Nature 592:616-622 (2021)	GGSISSYY	SSNIGAGYD	IYYSGST	ANN	ARETSYYDSSGSFSGSHPYYFDS	QSYDSSLTGWV			train set
321.5.PB.5.6B01	HA	Turner JS et al. Nature. 2020 Oct;586(7827):127-32.	GFTFSNFA	SSDVGGYNY	VSSNGGST	DVS	ARGKNLGTFDY	CSYAAGITWV	MT200309.1	MT200310.1	train set
C1217	Spike	Cho et al. Nature (2021) DOI: 10.1038/s41586-021-04060-7	GFTVSRSY	QGISNF	IYSGGST	AAS	ARDITIFGVGNYGMDV	QQLNSYRPWT			train set
COV072_P3_HC_84-P1369	Spike	Robbiani et al. Nature 584:437-442 (2020)	GYSFTSYW	KLGDKY	IYPGDSDT	QDS	ARRGGSYYNNGDGMDV	QAWDSSTPHVV			train set
COVD57_P2_HC_D10-1369	Spike	Robbiani et al. Nature 584:437-442 (2020)	GYSFTTYW	SSNIGAGYD	IYPADSDT	GYT	ARGVAVDWYFDL	QSYDSSLSALYV			train set
COVA1-19	Spike	Brouwer et al. Science 369:643-650 (2020)	GFTFSSYS	QSVSSN	ISSSSSFI	GAS	ARWKSDYYDSSGYYPAAFDI	QQYNNWPPWT	MT599838.1	MT599922.1	train set
COV047_P5_IgG_71-P1369	Spike	Robbiani et al. Nature 584:437-442 (2020)	GFTVSSNY	SSDVGGYNY	IYSGGSA	DVS	ARDLRDQDGYSYGAFDY	SSYTSSSSWV	MW292931.1	MW293386.1	train set
COV096_P2_IgM_1-P1348	Spike	Wang et al. Sci. Transl. Med. 13:eabf1555 (2021)	GLTVSSNY	QSVSSSY	MYSGGST	GAS	ARESYGMDV	QQYVSSPWT	MW292818.1	MW293273.1	train set	8
MOD8_P2_IgG_F1-P1369	Spike	Wang et al. Nature 592:616-622 (2021)	GFTFDDYA	QSISSW	VSWNSAII	KAS	AKEKCAGDCYGLGWGLDV	QQYNSYPPWT			train set
H1N1_301-16-IgA-1E05_	HA	Dugan HL et al. Science translational medicine. 2020 Dec 9;12(573).	GFTFSTYS	TGAVTSGHY	ISPSSAYK	GTD	ARVRIYGDYDLDY	LVYYVGSAV	MW067417.1	MW067533.1	train set
MOD3_P2_IgG_D8-P1369	Spike	Wang et al. Nature 592:616-622 (2021)	GYIFTTFW	QDISNF	IDPSDSYT	DAS	ARHVCGRDCYLDY	QQYNHLPIT			train set
HK_CV24-247	Spike	Kreye et al. Cell 183:1058-1069 (2020)	GFTLSPHS	QSISAW	ISSSGTTI	KAS	ARGFYDILTGYYSFHFDL	QQYNTYWT			train set
042_10_2C02	HA	Andrews SF et al. Science translational medicine. 2015 Dec 2;7(316):316ra192-.	GFKFGDFA	QSLQHSNGYNY	IRSRRSGGTT	LAS	TRERMIDTGVGGH	LQGLQTPFT	KU167215.1	KU167348.1	train set
W85-2G07	HA	Liu Y et al. Nature communications. 2019 Jan 18;10(1):1-3.	GFTFADYG	SSDVGGFNY	IRSKAYGGTT	EVN	ARDPHSGSYVDY	SSYTSTSTYV	MK311647.1	MK312084.1	train set
W85-2E03	HA	Liu Y et al. Nature communications. 2019 Jan 18;10(1):1-3.	GFIFSSYE	HSVSSN	ISNSGSTA	GAS	ARSAVVYGDYPAVWFDP	QHYNIWPPYT	MK311634.1	MK311938.1	train set
MnC2t2p1_C11	Spike	Kreer et al. Cell 182:843-854.e12 (2020)	GGTFSRYT	QNISSY	IIPILDIA	AAS	AREGGLDYFGSRNSGWTYTWFDP	QQSYSTLYS	MT658825.1	MT658853.1	train set
AG13-3D02	HA	Henry C et al. Cell host & microbe. 2019 Mar 13;25(3):357-66.	GFTFSDYY	QNIRRS	IDSWSTYT	SVS	ARDRGDCSRTTCSFDS	QQSYSRPLT	MH205395.1	MH205573.1	train set
321.5.GC.12.5E07	HA	Turner JS et al. Nature. 2020 Oct;586(7827):127-32.	GYTFTSYY	SGYSNYK	INPSGGST	VGTGGIVG	ARQLGYCSSTSCLLVHYMDV	GADHGSGSNFVYV	MT200195.1	MT200196.1	train set
AG2-C02	HA	Henry C et al. Cell host & microbe. 2019 Mar 13;25(3):357-66.	GYTFTTYG	QGISSY	ISAYNGNT	TAS	AREDCSSARCSVRHYYHYYGMDV	QQLNSYPYT	MH205302.1	MH205505.1	train set
C004_P1_IgG_C6-P1369	Spike	Wang et al. Nature 592:616-622 (2021)	AFTFTSSA	QSVRSSY	IVVGSGNT	GAS	AAPYCSGGTCYDGFNI	QQYDRSPWT			train set	3
C1316	Spike	Cho et al. Nature (2021) DOI: 10.1038/s41586-021-04060-7	GYTLTELS	ALPKQY	FDPEDGET	KDS	ATALITMVRGGEYHMDV	QSADSSGLV			train set
P008_022	Spike	Graham et al. Immunity 54:1276-1289.e6 (2021)	GFTFSSYG	QDISNY	ISYDGSNK	DAS	AKMMGQYCSGGDCYSGYFDY	QQYDKPPVT	MW802419.1	MW802312.1	train set	5
COVA2-08	Spike	Brouwer et al. Science 369:643-650 (2020)	GFTFSRYA	QSVSSN	ISYDGSNK	GAS	ARVIGGNYFGAFDI	QQYDNWPLFT			train set
3C01_	HA	Madsen A et al. Immunity. 2020 Oct 13;53(4):852-63.	GFPFSHYY	QGIGND	IYSDGTSS	GAS	CRGGYYSLDGFDF	LQHSSFPYT	MN889004.1	MN889005.1	train set
C2036	Spike	Cho et al. Nature (2021) DOI: 10.1038/s41586-021-04060-7	GYTFTNYY	QSVSSY	INPSGGST	DAS	ARDLVVVPAAMGMDV	QQRSNWPPFT			train set
C152	Spike	Robbiani et al. Nature 584:437-442 (2020)	GYTFTSYG	QGISNY	ISAYNGNT	AAS	ARDRGGHDFWSGYGFYYYYGMDV	QKYNSAPRT	MW292975.1	MW293430.1	train set
Mod1_P2_IgG_D1-P1369	Spike	Wang et al. Nature 592:616-622 (2021)	GITVSSNY	QGISNY	IYPGGST	DAT	ARDLGYMDV	QKYNSAPPWT			train set	156
ADI-56048	Spike	Wec et al. Science 369:731-736 (2020)	GFTFADYP	QAIAGW	ISSHGRSQ	RAS	AREAQSSGRAGCLDA	QHYDSYPTA	MT566086.1	MT566087.1	train set
ab061	Spike	Feldman et al. Science Immunology (2021): eabl5842.	GYTFTSYG	NIGSKS	ISAYNGNT	DDS	ARGSRYYGSGSYYNVFDY	QVWDSSSDQEV	OK094345.1	OK094346.1	train set
014_10_1D03	HA	Andrews SF et al. Science translational medicine. 2015 Dec 2;7(316):316ra192-.	GGSISSDDYY	SSNIGADYD	IYYSGNA	GNS	ARGGYCSSPSCPNPTGAFDV	QSYDSSLNDYV	KU167151.1	KU167425.1	train set
HK_CV38-118	Spike	Kreye et al. Cell 183:1058-1069 (2020)	GGSISSYY	QSVSSY	IYYSGST	DAS	ARAWSSSWYLDY	QQRSNWPPVT			train set
CQTS030	Spike	Patent: CN111925441A	GGSISSTSHY	QSVSSY	IHYSGST	AAS	ARFITDGYSSGSDS	QQSYSTPRLT	MW587402.1	MW587403.1	train set
321.5.GC.28.1B08	HA	Turner JS et al. Nature. 2020 Oct;586(7827):127-32.	GFKFSIYG	QSLLHGNGNHY	VRFDGSNE	LGS	AKVSRGQMITNLMTYYYYYMDV	MQSLQIPIT	MT200201.1	MT200202.1	train set
2M-12D7	Spike	Chi et al. Science 369:650-655 (2020)	GFTFDDYV	QSITGY	INWNSGSI	AAS	AKDVRYCSSTSCYFSAFDI	QQSYSTPRT	MT622722.1	MT622723.1	train set
150055-010_2E06	HA	Henry C et al. Journal of virology. 2019 Oct 15;93(21):e01150-19.	GDSMSSYY	SSNIGADYD	MSYSDDFTGSA	DNT	ARQRLYHMDV	QSYDRSLSGSVV	MN267269.1	MN267348.1	train set
CC40.7	Spike	Song et al. Nat Commun. 12:2938 (2021)	GFTFSNYG	NIGSKS	ISYDGNNK	DDG	AKDLAAWGPYCSSTNCYTGGMDV	QVWDSSSHWV	MW532197.1	MW532198.1	train set
FI4013-V	HA	Andrews SF et al. Science translational medicine. 2015 Dec 2;7(316):316ra192-.	GFKFSTYA	ESVTFNYKNY	ISYDGSYR	WAS	AKDSQLRSLLYFEWLSQGSFDP	QQHFRTPPT	KX398457.1	KX398468.1	train set
R95-2E12	HA	Liu Y et al. Nature communications. 2019 Jan 18;10(1):1-3.	DGSISSSTYY	GSRVGGYHY	IYYSGDT	EVN	ARHGPWQLSYFDY	CSYAGSFLL	MK311844.1	MK312154.1	train set
COV107_Plate1_HC_64-P1369	Spike	Robbiani et al. Nature 584:437-442 (2020)	GGSISSSSHY	SSDVGGYNY	IYYSGST	DVS	ASAPYLNWNDWIFDY	SSYTSSSTLV			train set
C2004	Spike	Cho et al. Nature (2021) DOI: 10.1038/s41586-021-04060-7	GFTFSSYG	QDISNY	ILYDGSNK	DAS	AKNGAPYCSGGSCYSGYFDY	QQYDNLPLT			train set	5
31.a.82_Heavy	HA	Joyce MG et al. Cell. 2016 Jul 28;166(3):609-23.	GFTFSTTA	QSVRSN	ISGNSGST	GAS	TKDRSPPVYDLLPGYYASYYYMDV	QQYNNWLRT	KX386996.1	KX386391.1	train set
HK_CV07-121	Spike	Kreye et al. Cell 183:1058-1069 (2020)	GDAVSNSRYY	QSLVFHDGNTF	VYNSGNT	QVS	MRQGDWNYSYYFDA	VQGTLWPLT			train set
COV2-vax-48	Spike	Chen et al. Cell Rep. 36:109604 (2021)	GFTFSDYF	SGSIASNY	ISSSGSTI	EDN	ARSPWLRGRFDY	QSYDSSSPNWV	MZ555598.1	MZ555599.1	train set	7
ADI-55755	Spike	Wec et al. Science 369:731-736 (2020)	GYSFPNYW	QNVNNW	MWPSDSDT	EAS	VRQRYCSGGSCFLFEDAFEI	QQYNSQYT	MT565868.1	MT565869.1	train set
Mod4_P4_IgG_A5-P1369	Spike	Wang et al. Nature 592:616-622 (2021)	GFTVSSNY	QGISSY	IYSGGST	AAS	AREVYGMDV	QQLNSYPPP			train set	8
CC12.17	Spike	Rogers et al. Science 369:956-963 (2020)	GFTFRNYG	NIGSKS	ISYDGSNK	DDT	AKSSGSYYYYYYGMDV	QVWDSSSDHPVV	MT594054.1	MT594087.1	train set	35
MOD8_P2_IgG_A1-P1369	Spike	Wang et al. Nature 592:616-622 (2021)	GFTFEDYA	QSISSW	ISWNSGTI	KAS	AKEKCGGDCYGLGWGMDV	QQYNSDPPWT			train set
T2-9A	HA	Huang KY et al. 2015 Jul 1;125(7):2631-45.	GFSFSNYW	SSNIGAGYD	IKQEGSEE	AYS	ARQGSFADTYYYYYAMDV	QSYDSSLSGLDVV	KP231609.1	KP231630.1	train set
P008_060	Spike	Graham et al. Immunity 54:1276-1289.e6 (2021)	GFIFSSYG	QSVSSSY	ISYDGSYK	GTS	TKADYYDFWSGYQKTYYYYMDV	QQYGSSPQIT	MW802437.1	MW802330.1	train set
COVD21_P1_HC_C1-p1369	Spike	Robbiani et al. Nature 584:437-442 (2020)	GYTFTGYY	SSDVGGYNY	INPNSGGT	DVS	ATTEGQQLPHPPYYYYYYYMDV	SSYTSSSTYV	MW293228.1	MW293683.1	train set
C1-C02	HA	Henry C et al. Cell host & microbe. 2019 Mar 13;25(3):357-66.	GFSFSNAW	QTLLHGDEKTY	IKSKTDGGIT	EVS	ATGGGSASGMYYYNGLDV	MQSIQLPYT	MH205275.1	MH205466.1	train set
COV2-2239	Spike	Zost et al. Nat. Med. 26:1422-1427 (2020)	GFTFSSYA	QGISNY	ISYDGINK	AAS	ARPRSGSYYAYFDY	QQYNSHPPT	MT665763.1	MT665376.1	train set	9
COV021_P3_IgA_58-P1609	Spike	Wang et al. Sci. Transl. Med. 13:eabf1555 (2021)	GYTFTDYY	SSDIGVYNY	INPNSGGT	DVT	AIKPPTYYYDSSGYYLSYYYMDV	SSYRGSSTPYV	MW293005.1	MW293460.1	train set
COV107_Plate1_HC_45-P1369	Spike	Robbiani et al. Nature 584:437-442 (2020)	AYIFTTYW	QDISNY	IDPSDSYT	DAS	ARHISSGWYDY	QQYDNLPYT			train set	72
Mod11_P1_IgG_B1-P1369	Spike	Wang et al. Nature 592:616-622 (2021)	GYTFTGYY	SSDVGSYNR	INPNSGGT	EVS	ARVLPNYLLEYYYDSSGPDAFDI	SLYTSSSTYV			train set
LAH3V	HA	Adachi Y et al. Nature communications. 2019 Aug 28;10(1):1-3.	GYTFSTYD	QSVNSF	MIPSSGKT	DAS	ARGSRPRNSGSGPYVYWFDP	QHRNNWMYT	LC457994.1	LC457984.1	train set
PDI_232	Spike	Wheatley et al. Cell Rep. (In Press) DOI:10.1016/j.celrep.2021.109822	GFTLSTFG	PSVGTY	ISYDGSKK	DAS	AKDLYYYDTGAPYYFDY	QQRSNWPLIT			train set
C164	Spike	Robbiani et al. Nature 584:437-442 (2020)	GFSVSTKY	SNDVGSYTL	LYSGGSD	EVT	ARDSSEVRDHPGHPGRSVGAFDI	CSYAGASTFV			train set
PDI_164	Spike	Wheatley et al. Cell Rep. (In Press) DOI:10.1016/j.celrep.2021.109822	GYNFTTYW	QSVSSSY	IDPSDSYT	GAS	ARHETKAKYSSGWYHYYYYGMDV	QQYGSSLT			train set
321.4.GC.5.1B05	HA	Turner JS et al. Nature. 2020 Oct;586(7827):127-32.	GYTFTGYF	QSVSSS	INPRSGGT	DAS	ARAGDFWSSYPFDY	QQSSNWPA	MT200039.1	MT200040.1	train set
SFV015_1F04	HA	Andrews SF et al. Science translational medicine. 2015 Dec 2;7(316):316ra192-.	GIIFSNYA	QSVSNY	ISYDGYIP	DAS	ARDKYRDGDRLDYYYYMDL	QLRSNWPPLFT	KU167274.1	KU167395.1	train set
F033-117	HA	Kurosawa,Y (unpublished)	GHTFTGSA	SSNIGSNT	INTNTGNS	SNN	ARKQRSYNGMDV	AAWDDSLNGPV	AB363175.1	AB363385.1	train set
CQTS098	Spike	Patent: CN111909261A	GFTVSSNY	QSVSSTY	IYSGGST	GAS	ARDYGDYYFDY	QQYGSSPRT	MW587498.1	MW587499.1	train set	2
HL_CV05-187	Spike	Kreye et al. Cell 183:1058-1069 (2020)	GFTFSGSA	NSDVGGYNY	IRSKANNYAA	DVN	TTIGSGYGFGH	CSYGGTYVL			train set
COV072_Plate2_HC_14-P1369	Spike	Robbiani et al. Nature 584:437-442 (2020)	GFTVSSNY	SSDVGSYNL	IYSGGST	EVS	ASHLMPDAFDI	CSYGGSSTSFYV			train set
310-18D2_	HA	Whittle JR et al. 2014 Apr 15;88(8):4047-57.	GGIFRSHA	QSVTSSN	IVAVFGTV	GAS	ARSGNYYISYFDY	QHYGSSLWT	KJ149403.1	KJ149335.1	train set
54.a.12_Heavy	HA	Joyce MG et al. Cell. 2016 Jul 28;166(3):609-23.	GYRFNSYG	QSVSSY	ISAYTGNT	GAS	ARDRLQGAVALPSQQLNWFDP	QQHSNWPRT	KX387072.1	KX386451.1	train set
01.d.02_Heavy	HA	Joyce MG et al. Cell. 2016 Jul 28;166(3):609-23.	GFTFSDYG	QSISNY	IRHDGSGT	AIS	AKDAIWSGYYSTHSYFEY	QQTYTTPQT	KX386641.1	KX386178.1	train set
C004_P2_IgG_A2-P1369	Spike	Wang et al. Nature 592:616-622 (2021)	GYTFTSHY	SGSIASNY	INPSGGST	EDN	ARGQSVPAATHFDY	QSYDSSNRGDWV			train set
F037-115	HA	Kurosawa,Y (unpublished)	GESFSAYY	SSNIGNNY	IGYGGST	DNN	AREGYYGSGTYPVSY	GTWDSSLSAVV	AB363196.1	AB363397.1	train set
MOD8_P1_IgG_F8-P1369	Spike	Wang et al. Nature 592:616-622 (2021)	GDTFSSYA	QSVSSY	IMPIFPTA	AAS	ARDPPSGAPPYGMDV	QQRSNWPPTWT			train set
MOD6_P1_IgG_F6-P1369	Spike	Wang et al. Nature 592:616-622 (2021)	GFTFNRFA	QSISSW	IDGSGGNT	DAS	AKEVFPGGYYMDV	QQYNSYFAT			train set
321.5.PB.5.3B07	HA	Turner JS et al. Nature. 2020 Oct;586(7827):127-32.	GFTLSSYE	QSLLYSNGYNY	ISDSGRTI	LGS	AREGRWPPYFDF	MQTLQNPKA	MT200449.1	MT200450.1	train set
S1V2-37_Ig	HA	Watanabe A et al. Cell. 2019 May 16;177(5):1124-35.	GGSLSIYY	QPISKF	ISNSGSP	AVS	ARGVLEQLAPDFDSYYYGMNV	QQSYSTPYT	MH681668.1	MH681679.1	train set
F008-055	HA	Kurosawa,Y (unpublished)	GFSFSSHE	SSNIGSNT	ISSSGETI	SNN	VRDQGSVIEEPYYYYGMDV	AAWDDSLNAWV	AB363108.1	AB363362.1	train set
COV107_Plate1_HC_41-P1369	Spike	Robbiani et al. Nature 584:437-442 (2020)	GFTFSSYY	NIGSKS	ISSSSSTI	YDS	ARDPQRDPADYFDY	QVWDSSRV			train set
CN2-17	Spike	Jennewein et al. Cell Rep. 36:109353 (2021)	GYTFTGYY	SSNIGAGYD	INPNSGGT	GNS	ASGWYLSWFDP	QSYDSSLSGWV	MZ151226.1	MZ151225.1	train set
HK_CV07-215	Spike	Kreye et al. Cell 183:1058-1069 (2020)	GFTFSSYE	QSVSSSY	IISSGSTI	GAS	AREGHAFDI	QQYGSSPSWT			train set
C2030	Spike	Cho et al. Nature (2021) DOI: 10.1038/s41586-021-04060-7	GYTFTSYG	SGSIASNY	ISAYNGNT	EDN	ARDRVLRFLGFDP	QSYDSSNQGVV			train set
HL_CV01-176	Spike	Kreye et al. Cell 183:1058-1069 (2020)	GYTFTTYG	SSDVGGYNY	ISPYNGNT	DVT	ARADHTMVQGVIPNFDY	SSYTGRKNVV			train set
SFV019_4C02	HA	Andrews SF et al. Science translational medicine. 2015 Dec 2;7(316):316ra192-.	GGSMRSSSYY	SGXSSSP	MYYSGST	VNXDGSH	ARRWFGELDYYGSDV	QTWGTDXQV	KU167281.1	KU167458.1	train set
150055-001_2A02	HA	Henry C et al. Journal of virology. 2019 Oct 15;93(21):e01150-19.	GYTFSNYD	QAISGF	ISPYNGNT	ATS	ARDDAY	QHLNTYPSTWT	MN267208.1	MN267288.1	train set
2p18w9	HA	Tan YC et al. Clinical immunology. 2014 Mar 1;151(1):55-65.	GFTFSDSY	QTVRSY	ISSSANTI	DAV	ARAYSGYEMRGEFFFYYYMDV	QQRSDWPLT	KF994178.1	KF994442.1	train set
CN2-6	Spike	Jennewein et al. Cell Rep. 36:109353 (2021)	GYTFTSYY	QSLLHSNGYNY	INPSGGST	LGS	ARDFSRGGYDSPSGYYYYYGMDV	MQALQTPMT	MZ151216.1	MZ151215.1	train set
C2159	Spike	Cho et al. Nature (2021) DOI: 10.1038/s41586-021-04060-7	GFTFDDYA	QDISNY	ISWNSGSI	DAS	AKDIMVWYGLSRDGYNFAYYGMDV	QQYDNLPLT			train set
MOD8_P2_IgG_E6-P1369	Spike	Wang et al. Nature 592:616-622 (2021)	VFTVSSNY	QGISNS	IYSGGST	AAS	ARKLRGYFDY	QQYYSTPQVT			train set	43
P003_007	Spike	Graham et al. Immunity 54:1276-1289.e6 (2021)	GYTFTGYY	QDISNY	INPNSGGT	DAS	ARGAASVLRFLEWLLDY	QQYDNLPLT	MW802385.1	MW802278.1	train set
C003_P1_IgG_B2-P1369	Spike	Wang et al. Nature 592:616-622 (2021)	GYTFTNNY	SSDVGSYNL	INPSAGST	EGS	ARDLFFVPAAAAFDI	CSYAGSSIWV			train set
C107A1	Spike	Tong et al. Cell 184:4969-4980.e15 (2021)	GFTFSSYG	QSVSSN	ISYDGSNK	GAS	AKDGSGSYSWFDP	QQYNNGFT	MW718457.1	MW718609.1	train set
COV072_P3_HC_68-P1369	Spike	Robbiani et al. Nature 584:437-442 (2020)	GFTFSSYA	QDISNY	ISYDGSNK	DAS	AKKGQPYCGGDCYFYYFDY	QQYDNLPPIT			train set	64
PZF10_P2_IgG_E5-P1369	Spike	Wang et al. Nature 592:616-622 (2021)	GFTVSTNY	QDIISF	IYSGGST	DAS	ARGPYPSSATR	QQYDNLPIA			train set
F021-215	HA	Kurosawa,Y (unpublished)	GYTFTGYY	TGAVTSGYY	INPNSGGT	STS	ARGGSYRVKYGMDV	LLYYGGAQPL	AB363149.1	AB363371.1	train set
Fab2-30	Spike	Liu et al. Nature 584:450-456 (2020)	GFTFSSYT	QGISSY	ISYDGNNK	AAS	ARSILYGGGMDV	QQLNSYPLT	MT712294.1	MT712307.1	train set
COV2-2617	Spike	Zost et al. Nat. Med. 26:1422-1427 (2020)	GGTFSSYA	QSVSRF	IIPVFGTT	DAS	ARVSGYGDYGAYSDY	QQRSNWPPRLT	MT665738.1	MT665351.1	train set
C2011	Spike	Cho et al. Nature (2021) DOI: 10.1038/s41586-021-04060-7	GGSISSYY	QGISSY	IYYSGST	AAS	ASYYYDSSGYYYGMDV	QQLNSYLT			train set	28
R95-2B11	HA	Liu Y et al. Nature communications. 2019 Jan 18;10(1):1-3.	GGTFNSYS	NIGSKS	IIPIFDTP	EDS	ASDSSSRYYDILTGPFHY	QVWDSSSDHVV	MK311755.1	MK312107.1	train set
150055-015_2G06	HA	Henry C et al. Journal of virology. 2019 Oct 15;93(21):e01150-19.	GGSISGSTYY	SSNIGSKY	IYYSGIT	KNN	ARHVCCYEGNFDC	AAWDDSLSGFVV	MN267239.1	MN267320.1	train set
C1443	Spike	Cho et al. Nature (2021) DOI: 10.1038/s41586-021-04060-7	GFTLSSHG	SGSIASNY	IWYDGSNK	EDN	ARDRMSSSWANFDY	QSYDSSKHHVV			train set
COV107_Plate1_HC_37-P1369	Spike	Robbiani et al. Nature 584:437-442 (2020)	GYSFTSYW	QSLVYSDGNTY	IYPGDSDT	QVS	ALTTVTTGRWFDP	MQGTHWLWT			train set
ADI-55699	Spike	Wec et al. Science 369:731-736 (2020)	GFSFSHYG	QDIRKC	MSYDGSDK	DAS	AKKGSPYCGVDCYKGYFDY	QQFEDLPIT	MT565770.1	MT565771.1	train set	64
16.e.06_Heavy	HA	Joyce MG et al. Cell. 2016 Jul 28;166(3):609-23.	GYRFISHG	QSIARF	ISAYTGDT	YAS	ARNRVQMVVAPATQSNWYMDL	QQKCSAPHN	KX386778.1	KX386285.1	train set
C81D9	Spike	Tong et al. Cell 184:4969-4980.e15 (2021)	GFTFSSYA	QSISSW	ISYDGSNK	KAS	ARAWGGSYRGGLDY	QQYNSYWT	MW718452.1	MW718604.1	train set
051_09_4E06	HA	Andrews SF et al. Science translational medicine. 2015 Dec 2;7(316):316ra192-.	GGPFFSTYG	QAINNY	LIPIFKTT	GAS	ARGGDYSSRWKQEET	QQYDSYPHT	KU167258.1	KU167383.1	train set
COV2-2064	Spike	Zost et al. Nat. Med. 26:1422-1427 (2020)	GYTFTSYD	NSNIGSYT	MNSNSGNA	DNN	ARMRTGWPTHGRPDDF	LVWDDSLNGLV	MT665480.1	MT665093.1	train set
AG11-2D03	HA	Henry C et al. Cell host & microbe. 2019 Mar 13;25(3):357-66.	GFSFGDWY	QSIYNF	ISXXSGST	SAS	AREIAFGGVIDY	QQSYRRPYT	MH205363.1	MH205585.1	train set
COV2-2774	Spike	Zost et al. Nat. Med. 26:1422-1427 (2020)	GFTFSSYW	KLGDKY	IKQDGSEK	QDT	VRLGVSSWYFDY	QAWGSSRGV	MT665760.1	MT665373.1	train set
F021-227	HA	Kurosawa,Y (unpublished)	GYTFTGYY	TGAVTSGYY	INPNSGGT	STS	ARFRPPPRRGSGWYGYYGMDV	LLYYGGVGV	AB363151.1	AB363373.1	train set
C001_P2_IgG_H8-P1369	Spike	Wang et al. Nature 592:616-622 (2021)	GFTFSSYA	KLGDKY	ISGSGGST	QDS	AKEISEEQQLDDYYYYYGMDV	QAWDSRNAWV			train set
MOD9_P2_IgG_F10-P1369	Spike	Wang et al. Nature 592:616-622 (2021)	GITVSSNY	QDISNY	IYSGGST	DAS	ARDRPRHADAFDI	QHYDNLPSFT			train set
C2056	Spike	Cho et al. Nature (2021) DOI: 10.1038/s41586-021-04060-7	GGSISSGGYS	QSISSW	IYHSGST	DAS	ARAYCGGDCPFDY	QQYNSYRT			train set	26
COVD21_P1_HC_G9-p1369	Spike	Robbiani et al. Nature 584:437-442 (2020)	GFTFSSYG	QSISSY	ISYDGSSK	AAS	ARDYGSSWYQVPDY	QQSYSTPPLT	MW293262.1	MW293717.1	train set
PZF10_P1_IgG_F10-P1369	Spike	Wang et al. Nature 592:616-622 (2021)	GFTFSNYD	QSISSY	ISHDGSSK	AAS	AREEISMIVVGPLDV	QQSYGTPPLT			train set
321.5.GC.12.1A11	HA	Turner JS et al. Nature. 2020 Oct;586(7827):127-32.	TFILSDFS	SSNIGNNY	IKRDGSEK	DNN	ARDRYEYDWRSFRQDEPSYYFHMDV	GTWDTRLSAGV	MT200159.1	MT200160.1	train set
C15C3	Spike	Tong et al. Cell 184:4969-4980.e15 (2021)	GGSISSYY	QTILYTSNNKNY	IYYRGST	WAS	ARETRYNWFDP	QQYFTTPWT	MW718421.1	MW718573.1	train set	56
COVA1-14	Spike	Brouwer et al. Science 369:643-650 (2020)	GGSMNLYY	SSDVGGYNY	VYYTGST	DVS	ARRGEVNGYRGAFDI	SSYTSSSTWV	MT599833.1	MT599917.1	train set
PCV1-60	Spike	Jennewein et al. Cell Rep. 36:109353 (2021)	GYTFSNYA	QSINNY	ISAYNGKT	AAS	ARDMFFREWFGELIHYYGMDV	QQSSSTPSIT	MW806137.1	MW806164.1	train set
MOD8_P1_IgG_D10-P1369	Spike	Wang et al. Nature 592:616-622 (2021)	GGTFSSYA	SSDVGGYNY	IIPIFGTA	DVS	ATTGPDSSGYYYGRLPLTGGSGYYYGRLPILFDY	SSYTSSSTPVV			train set
COVD21_P1_HC_F4-p1369	Spike	Robbiani et al. Nature 584:437-442 (2020)	GYTFTGYY	SSDVGGYNY	INPNSGGT	DVS	ASTGYYILTGYEFGAMDV	SSYTSSSTV	MW293141.1	MW293596.1	train set
3p4w84	HA	Tan YC et al. Clinical immunology. 2014 Mar 1;151(1):55-65.	GYTFTTYG	QSVRSN	INLNNGNT	GAS	ARDTTTFDY	QQYNDYPFALT	KF994290.1	KF994557.1	train set
T1-3B	HA	Huang KY et al. 2015 Jul 1;125(7):2631-45.	GGIFNKYA	QSLTNRD	IIAVFRTT	GAS	ARGPNYYNSYMDV	QQYGTSPQT	KP231622.1	KP231643.1	train set
HK_CV01-266	Spike	Kreye et al. Cell 183:1058-1069 (2020)	GFTFNNAW	QSVTTY	IKTRTDDGAT	AAS	TSERWLDAFDI	QQSYRSPPIT			train set
16.a.91_Heavy	HA	Joyce MG et al. Cell. 2016 Jul 28;166(3):609-23.	GYSFTSYG	QSVSRF	ISAYTGDT	YAS	ARDKKQGEVVLPGASFRWFAP	QQSNHVPHT	KX386767.1	KX386280.1	train set
PCV1-48	Spike	Jennewein et al. Cell Rep. 36:109353 (2021)	GGSISSSSYY	ALPKKY	ISYSGST	EDS	ARHTYYYDSSGYLALAPDI	YSTDSSGNHRGV	MW806130.1	MW806184.1	train set
C2-3-G03	HA	Henry C et al. Cell host & microbe. 2019 Mar 13;25(3):357-66.	GFIFSNYW	QGIDTY	INSDGSSI	SAA	AREPYHPPQFDY	QQSYRSPPT	MH205247.1	MH205451.1	train set
COV047_P4_IgG_36-P1369	Spike	Robbiani et al. Nature 584:437-442 (2020)	GFTFSSYA	SSSIGAGYD	ISGSGGST	GNS	AKSGGRHYYDSSGYYRLPLDDAFDI	QSYDSSLSGSWV	MW293162.1	MW293617.1	train set
HK_CV03-106	Spike	Kreye et al. Cell 183:1058-1069 (2020)	GGSISSGGYY	QSVSSSY	IYYSGST	GAS	ARGRTIFGVVSGAFDI	QQYGSSPLT			train set
PZF12_P1_IgG_D3-P1369	Spike	Wang et al. Nature 592:616-622 (2021)	GGSISSGDYY	SSNIGNNY	IYYSGVT	DNN	ATAPPTVTTEQFDY	GTWDSSLSAGV			train set	128
C1170	Spike	Cho et al. Nature (2021) DOI: 10.1038/s41586-021-04060-7	GYTFSSYF	QGISGY	INPGGASR	AAS	AREHGGNSYFDQ	QHLNNYPVA			train set
SFV019_2F05	HA	Li GM et al. Proceedings of the National Academy of Sciences. 2012 Jun 5;109(23):9047-52.	GFTFSDYT	QSVLYSSNNKNY	ISSRSGYI	WAS	ARDRVRDGDNYWDSVDATYWGYGAFDI	QQHFTTPQT	JX027454.1	JX027460.1	train set
C004_P2_IgG_D8-P1369	Spike	Wang et al. Nature 592:616-622 (2021)	GYSFTSSW	SGSIASNY	IYPGDSDT	EDN	ARTPSSQYNWFDP	QSYVNNNVV			train set
315-05-2D04	HA	Andrews SF et al. Science immunology. 2017 Jul 14;2(13).	GYTFNSYA	QSVSSNY	ISAYTGNT	GAS	ARDIIQGVVIVPPHYPYAMDV	QHHGGSPPRAIT	MF289015.1	MF289039.1	train set
C1358	Spike	Cho et al. Nature (2021) DOI: 10.1038/s41586-021-04060-7	GFTFSDYD	QSIGSY	IGTAGDT	TAS	ARVNYDSSSFYMFFDY	QQSYSFPPYT			train set
31.b.01_Heavy	HA	Joyce MG et al. Cell. 2016 Jul 28;166(3):609-23.	GYTFTSYG	QGLVYIDGNTY	ISAYNGNT	NVF	ARDRPHILTGYNFDY	MQGTHWPYT	KX387014.1	KX386409.1	train set
COV096_HC_159-p1369	Spike	Robbiani et al. Nature 584:437-442 (2020);Wang et al. Sci. Transl. Med. 13:eabf1555 (2021)	GFTFDDYA	NIGSKS	TSWNSGTI	DDS	AKDIGSKRSTSENYGMDV	QVWDSSSDSVV	MW293206.1	MW293661.1	train set
COV096_HC_30-p1369	Spike	Robbiani et al. Nature 584:437-442 (2020);Wang et al. Sci. Transl. Med. 13:eabf1555 (2021)	GGTFSSYA	SSNIGAGYD	IIPIFGTA	GNS	ARDGLSGHFPHNWFDP	QSYDSSLRGV	MW293164.1	MW293619.1	train set
COV2-2243	Spike	Zost et al. Nat. Med. 26:1422-1427 (2020)	GGSISSSSYY	SSDVGSYNL	IYYSGST	EVS	ARQSRGYSYAWSFDY	CSYAGIVL	MT665504.1	MT665117.1	train set
321.5.PB.5.3D11	HA	Turner JS et al. Nature. 2020 Oct;586(7827):127-32.	GFTFSLYS	QSINNY	ISTGSSYT	ASS	ARDGPERYCSTTSCYTFDY	QQSDISPYT	MT200463.1	MT200464.1	train set
C059	Spike	Gaebler et al. Nature 591:639-644 (2021)	GYTFTDYS	SSDVGGYNY	INPNSGGT	EVT	ARGPLFHKLVYDSWTGYHDGFDI	SSSTNSSTWV			train set
F035-076	HA	Kurosawa,Y (unpublished)	GFSLGRSGMG	QSVSSSY	IYWDDDK	GAS	AHTALVRRELDNYYSAMDV	QQYGSSPTWT	AB363194.1	AB363314.1	train set
321.4.PB.5.1B12	HA	Turner JS et al. Nature. 2020 Oct;586(7827):127-32.	GFTFGDHS	RSNIGDNH	VRTGIYAATT	RNN	TSDLYATSGYYPSGFDS	AAWDDSLSAYV	MT200121.1	MT200122.1	train set
MOD9_P1_IgG_A7-P1369	Spike	Wang et al. Nature 592:616-622 (2021)	GFTFGDYA	NIGSQS	ISWNSGRI	DDS	AKAYCGGDCYNMILGPNDAFDI	QVWDTSTYVV			train set
P008_035	Spike	Graham et al. Immunity 54:1276-1289.e6 (2021)	GYTLTEIS	QSISSY	FDPEEGET	AAS	ATSEVVVPGAIRHKAAYYYNYMDV	QQSYSIFRT	MW802423.1	MW802316.1	train set
F004-006	HA	Kurosawa,Y (unpublished)	GYTFTGYY	TGAVTSGHY	INPNSGGT	DTS	ARSRVGWLRRGTTFSFDY	LLSYSGARGV	AB363079.1	AB363342.1	train set
MOD9_P2_IgG_G3-P1369	Spike	Wang et al. Nature 592:616-622 (2021)	GFTVSSNY	SSDVGTYNL	IYSGDST	ELS	ARLAGILNIPTMGSTEGGFFDY	CSYAGSHTWV			train set
009_10_2F01	HA	Andrews SF et al. Science translational medicine. 2015 Dec 2;7(316):316ra192-.	GFSFSDQY	QSLLHSNGYNY	ISSSGRNI	LGS	ARVEYAEESNFDGSGSSMDV	MQALQTSWT	KU167136.1	KU167298.1	train set
COV047_P4_IgA_18-P1609	Spike	Wang et al. Sci. Transl. Med. 13:eabf1555 (2021)	GYTFTGYY	SSDVGGYNY	INPNSGGT	EVS	ARASEWGYYYDSGAYYTPDAFDI	SSYTSNSTPGWV	MW292999.1	MW293454.1	train set
HK_CV07-173	Spike	Kreye et al. Cell 183:1058-1069 (2020)	GFTFSSYG	QGISSY	ISYDGSNK	AAS	SKGFLEWLLRRYYYGMDV	QQLNSYPFT			train set
16.ND.95_Heavy	HA	Joyce MG et al. Cell. 2016 Jul 28;166(3):609-23.	GFTFGNYA	QSIARV	ISYDGSQK	YAS	VRDRAASLDY	QQRYSAPYT	KX386908.1	KX386306.1	train set
2p55w88	HA	Tan YC et al. Clinical immunology. 2014 Mar 1;151(1):55-65.	GYTFTTSG	QSLVHSDGNTY	IGAYNGNT	KVS	VRSPLYSGSYYFTSGDPFDI	MQGTHWPPIT	KF994203.1	KF994468.1	train set
CV3-23	Spike	Jennewein et al. Cell Rep. 36:109353 (2021)	GFTFSSYA	QSVSSN	ISYDGINK	GAS	ARMYSGSYLGYFDY	QQYNKWPPIT	MW681574.1	MW681602.1	train set	9
MOD6_P1_IgG_D7-P1369	Spike	Wang et al. Nature 592:616-622 (2021)	GYSFTNYW	NIGSKS	IYPGDSDT	DDS	ARQFCTNGVCYPTSHFDY	QVWDSSSDHWV			train set
ADI-56074	Spike	Wec et al. Science 369:731-736 (2020)	GGSFNGFY	SSNIGNDY	INHSGTT	ENY	ARGTISPIVGVPTPVVPRRGRSWFDP	GTWDSSLSVDNYV	MT566136.1	MT566137.1	train set
ab008	Spike	Feldman et al. Science Immunology (2021): eabl5842.	GGTFSSYA	QSVSSSY	IIPIFGTA	GAS	ARTSYASFAGLGWFDP	QQYGSSPGLT	OK094319.1	OK094320.1	train set
C1415	Spike	Cho et al. Nature (2021) DOI: 10.1038/s41586-021-04060-7	GFTVSSNY	QDISNY	IYSGGST	DAS	ARDYGAYGRRNDF	QQYDNLPRT			train set
2p18w44	HA	Tan YC et al. Clinical immunology. 2014 Mar 1;151(1):55-65.	RFTFSSFD	QSLLHRDGRAY	ISSDGSDK	DIS	ARDGQDIV*YRLLFLRSTSVWTS	MQSIQLPFT	KF994198.1	KF994463.1	train set
H3N2_228-14-1D04_	HA	Dugan HL et al. Science translational medicine. 2020 Dec 9;12(573).	GGAISSGGYY	QSISNY	IYHSGRA	AAS	ARHYGSGSYYIDY	QQSYSTPIT	MW067433.1	MW067551.1	train set
COV2-2352	Spike	Zost et al. Nat. Med. 26:1422-1427 (2020)	GYNFNNNY	QSISTY	VNPTGGGT	SAS	ARGGEWRIVPGGRDYFDY	HQSYGVPIT	MT665533.1	MT665146.1	train set
AG9-4F02	HA	Henry C et al. Cell host & microbe. 2019 Mar 13;25(3):357-66.	GGSIATDNW	QILAGNY	VSPRGST	DAS	ARGWAPRGYFDY	HQYGSFTTGA	MH205340.1	MH205545.1	train set
C81A10	Spike	Tong et al. Cell 184:4969-4980.e15 (2021)	GGTFRSYA	QSISRY	IIPIFGTT	AAS	ARSEWGDGYNQYYFDQ	QQSYSTLT	MW718360.1	MW718512.1	train set
F041-305	HA	Kurosawa,Y (unpublished)	GGSISSDHYY	QSISSY	ISYSGNS	AAS	ARVAPSVGSGNFFDFYSMDV	QQSYSTPWT	AB363230.1	AB373048.1	train set
029-09_3C06	HA	Guthmiller JJ et al. Mbio. 2021 Mar 16;12(3):e00838-21.	GFTFSNYW	SSNIGSNP	MNPDGSEQ	DNN	ARAYAGYSSY	GAWDNSLDAGM	MZ286602.1	MZ297252.1	train set
321.4.GC.5.2D08	HA	Turner JS et al. Nature. 2020 Oct;586(7827):127-32.	GSIFSNFG	QSVSSY	ISAYNGDT	DAS	AVTWHSTSMNYYYFYMDV	QHRSDWPPSYT	MT200065.1	MT200066.1	train set
16.a.70_Heavy	HA	Joyce MG et al. Cell. 2016 Jul 28;166(3):609-23.	GYSFTRFG	QSISRY	ISGYTGNT	VAS	ARDKKQGEVGVLADSFRWFDP	QQSHSTPHT	KX386746.1	KX386261.1	train set
HK_CV24-248	Spike	Kreye et al. Cell 183:1058-1069 (2020)	GFTFSNYA	QSIRND	IWYDGSIK	AAS	ARREGVADYYYYYGMDV	LQVYNYPWT			train set
C003	Spike	Robbiani et al. Nature 584:437-442 (2020)	GFTVSSNY	QSVSSTY	IYSGGST	GAS	ARDYGDFYFDY	QQYGSSPRT	MW293115.1	MW293570.1	train set	2
MOD6_P2_IgG_E10-P1369	Spike	Wang et al. Nature 592:616-622 (2021)	GGTFSLSS	QSINSW	VIPILGIT	DAS	ARGERDGSRFDP	QQYHSSFLT			train set
HL_CV03-186	Spike	Kreye et al. Cell 183:1058-1069 (2020)	GFTFSSYS	SSNIGAGYD	ISSSSSTI	GNS	ARGQRGLPFYYYYGMDV	QSYDSSLSGSV			train set
COV047_P3_IgG_5-P1369	Spike	Robbiani et al. Nature 584:437-442 (2020)	GGSISSYY	SSDVGSYNL	IYYSRST	EDS	ARHDTIFGVGQYYFDY	CSYAGSSTWV	MW293231.1	MW293686.1	train set
PCV1-17	Spike	Jennewein et al. Cell Rep. 36:109353 (2021)	GDSISSSY	QSIGSF	IDYSGST	AAS	ARSPNFDWLLNTGGYYGLDV	QQSYSTPYT	MW806107.1	MW806151.1	train set
P008_081	Spike	Graham et al. Immunity 54:1276-1289.e6 (2021)	GFTFTSSA	QSVSSSH	IVVGSGNT	GAS	AAPNCSRTSCQDGFDI	QQYGSSPPWT	MW802451.1	MW802344.1	train set	3
REGN10984	Spike	Hansen et al. Science 369:1010-1014 (2020)	GLTVNRNY	SSNIGNNY	IYSGGST	DNN	ARGELGIPYGMDV	GTWDSSLSAGV			train set
HK_CV01-186	Spike	Kreye et al. Cell 183:1058-1069 (2020)	GGSISSYY	QSISSY	IYYSGST	AAS	ARHGKSIPYSNYDWFDP	QQSYSTLPFT			train set
PZF10_P2_IgG_F12-P1369	Spike	Wang et al. Nature 592:616-622 (2021)	GFTFRNYG	QSISNY	ISDDGSYK	ESS	ARDWGPTTVTLFDY	QQSYNTPPWT			train set
321.5.GC.12.5A08	HA	Turner JS et al. Nature. 2020 Oct;586(7827):127-32.	GGSISGYY	SSNIGAGYD	IYDTGST	GNN	ARVSRGWFDP	QSFDSRLGGLYV	MT200133.1	MT200134.1	train set
SFV015_1A04	HA	Li GM et al. Proceedings of the National Academy of Sciences. 2012 Jun 5;109(23):9047-52.	GFTFSSYA	QRISNY	IKKEGGEK	NAN	VRVSREEWATVDDPHDYYYMDV	QQSYNSLFT	JX027440.1	JX027446.1	train set
C004_P1_IgG_A2-P1369	Spike	Wang et al. Nature 592:616-622 (2021)	GGTFSSYT	SSNIGSNT	IIPILGVT	SNN	ARSQGSHYDFWSTYQGPEGGEYYYFMDV	AAWDDSLNGLYV			train set
CQTS002	Spike	Patent: CN111909263A	GGFIRYYY	QSISTY	IYYSGST	AAS	ARRGKYGSGSPDDAFDV	QQSYSTPRT	MW587354.1	MW587355.1	train set
024_10_3D06	HA	Andrews SF et al. Science translational medicine. 2015 Dec 2;7(316):316ra192-.	GFSFSNYG	NDDVGAYKF	ISQDGTIK	DVS	ASLSDSSYSYGAAGLDV	TSYSSDATIL	KU167180.1	KU167436.1	train set
HK_CV07-163	Spike	Kreye et al. Cell 183:1058-1069 (2020)	GFSFNTYD	QSVSSTY	IWHDGNNK	GAS	ARDWAVAGNFDY	QQYGASPPTT			train set
034-10_4E01	HA	Dugan HL et al. Science translational medicine. 2020 Dec 9;12(573).	GGSIGSHY	SSNIGADYD	FYYMGIT	GNS	ARGDMARGIVGLWFDS	QSYDNSLSGSVV	MW079571.1	MW079570.1	train set
HL_CV38-114	Spike	Kreye et al. Cell 183:1058-1069 (2020)	GYSFTSYW	SGYSNYK	IYPGDSDT	VGTGGIVG	ARAGNDNSLDY	GADHGSGSNFVQKV			train set
PDI_62	Spike	Wheatley et al. Cell Rep. (In Press) DOI:10.1016/j.celrep.2021.109822	GGTFSSYA	QDISNY	IIPIFGTA	DAS	ARGYSYDNNGWAH	QEYDNLPPRRT			train set
R95-1E05	HA	Liu Y et al. Nature communications. 2019 Jan 18;10(1):1-3.	ADTFSSYG	QSLVYTDGNTY	IIPAFGTT	KVS	ARDSPPWGDVNNNDAFDI	MQATDWPSIT	MK311745.1	MK311976.1	train set
MOD7_P1_IgG_B11-P1369	Spike	Wang et al. Nature 592:616-622 (2021)	GFPFITYT	QSLLYSNGYNY	ISSRSGYI	LGS	ARERNRGLRQDAFDI	MQALQTPYT			train set
C1214	Spike	Cho et al. Nature (2021) DOI: 10.1038/s41586-021-04060-7	GFTFSNYA	QSISRY	ISGNGGIT	VAS	AKDIGSTIAVEIMEY	QQSYTTPYT			train set
P054_045	Spike	Graham et al. Immunity 54:1276-1289.e6 (2021)	GFTFSSYG	QSISSY	ISYDGGNK	AAS	ARTRGGSYYYGMDV	QQSYSTPPYT	MW802485.1	MW802378.1	train set	6
COVD21_P2_HC_A9-p1369	Spike	Robbiani et al. Nature 584:437-442 (2020)	GGSFSSGGYY	TGAVTSGYY	IYYSGST	STS	ARVATDYGDSFDY	LLYYGGAWV	MW293054.1	MW293509.1	train set
MOD6_P1_IgG_B6-P1369	Spike	Wang et al. Nature 592:616-622 (2021)	GYSFTSYW	QSVSSSY	IDPSDSYT	AAS	ARHSYGDYSDFDY	QQYGTSAVT			train set
11B2	HA	McCarthy KR et al. Immunity. 2018 Jan 16;48(1):174-84.	GYTFTAFY	SSDVGSYNL	INPNTGDT	EGS	AKDLTLMYVFDSGWARGGYDYYGMDV	CSYAGSVV	KY778728.1	KY778740.1	train set
014_10_1D05	HA	Andrews SF et al. Science translational medicine. 2015 Dec 2;7(316):316ra192-.	GYTFTDYF	KLGDKY	INPNSGAI	QDN	ARAFYYGSGSRLIAFDI	QAWDSSHHFV	KU167152.1	KU167426.1	train set
COV096_HC_79-p1369	Spike	Robbiani et al. Nature 584:437-442 (2020);Wang et al. Sci. Transl. Med. 13:eabf1555 (2021)	GFTFTNYN	QSISSY	ISSSSSTI	GAS	ARVVGSGSYYYYGMDV	QQSYSTPAT	MW293117.1	MW293572.1	train set	20
MOD9_P1_IgG_G7-P1369	Spike	Wang et al. Nature 592:616-622 (2021)	EYTFTTYY	SSNIGSKT	INPSAGSI	SNN	ARGGIVPNIYYGMDV	ASWDDSVNGGV			train set
H3N2_229-14-2E02_	HA	Dugan HL et al. Science translational medicine. 2020 Dec 9;12(573).	GGSITSSHYY	SSDIGGYNH	VYYSGNT	VVN	ARLWGYYDGSGYSFDS	SSDVGTNRWL	MW067476.1	MW067608.1	train set
321.11.GC.6.1F06	HA	Turner JS et al. Nature. 2020 Oct;586(7827):127-32.	GITFRSYW	NIGSKS	INTDGSTT	DDS	ARSDDGQLAPLH	QLWDSSSDHVV	MT200569.1	MT200570.1	train set
PZF10_P2_IgG_C9-P1369	Spike	Wang et al. Nature 592:616-622 (2021)	GDSVSSSGYY	QGISNS	LYYSGST	AAS	ARLLGLIDY	QQYYSSPPHT			train set
16.g.02_Heavy	HA	Joyce MG et al. Cell. 2016 Jul 28;166(3):609-23.	GYTFSRFG	QGISRR	ISGYTGDT	GAS	ARNRVQMEVSPATQSTWYMDL	QQGYNFPYS	KX386799.1	KX386289.1	train set
H3N2_229-14-1B03_	HA	Dugan HL et al. Science translational medicine. 2020 Dec 9;12(573).	GDSISTSY	QRISNY	IYNSGNT	GVS	ARHAAASDFFGIVH	QQSYSTPLT	MW067464.1	MW067583.1	train set
241-14-IgG_2F01	HA	Dugan HL et al. Science translational medicine. 2020 Dec 9;12(573).	GDSITDSSNY	NIGLKN	IDYSGRT	TDN	ARHLRGDFADYFDY	QVWDSSSYWV	MW079701.1	MW079718.1	train set
MOD7_P2_IgG_B5-P1369	Spike	Wang et al. Nature 592:616-622 (2021)	GYSFTRYY	QDISNY	INPNSGDI	DAS	AKNQGAYYSSGFDDALDI	QQYDNLPIT			train set
COV107_Plate1_HC_39-P1369	Spike	Robbiani et al. Nature 584:437-442 (2020)	GYSFTSYY	QDISNY	IDPSDSYT	DAS	ARHRHPGITMIVALDY	QQYDNVPL			train set
P008_087	Spike	Graham et al. Immunity 54:1276-1289.e6 (2021)	GGSISSYGKY	QDINNY	IYYSGST	DAS	ARDSAAGHFDY	QQYDNLPPLFT	MW802456.1	MW802349.1	train set
MOD7_P2_IgG_A1-P1369	Spike	Wang et al. Nature 592:616-622 (2021)	GATFSSNT	NSNIGAGYD	VIPILGIA	GNS	ATDPGYSDHGANSYFDY	QSYDSSLSGSV			train set
MOD8_P2_IgG_B4-P1369	Spike	Wang et al. Nature 592:616-622 (2021)	GGSISSSSYY	QGITNS	IYYSGST	AAS	ARIMGLFDY	QQYYSSLLFT			train set
0317-A9	Spike	Chi et al. Science 369:650-655 (2020)	GYTLTELS	QSLVHSDGNTY	FDPEDGET	KIS	ATATAMDGYYYYYGMDV	MQATQFPYT	MT622744.1	MT622745.1	train set
C004_P1_IgG_A10-P1369	Spike	Wang et al. Nature 592:616-622 (2021)	GFTFDDYA	QSVSSN	ISWNSASV	GAS	AKVGMIDGVTTVTTFLDY	QQYNYWPPI			train set
PDI_247	Spike	Wheatley et al. Cell Rep. (In Press) DOI:10.1016/j.celrep.2021.109822	GFTVSSNY	QDIRNY	IYSGGST	DAS	ARLPYGDPA	LQYDNLPLT			train set
H3N2_235-15-1E06_	HA	Dugan HL et al. Science translational medicine. 2020 Dec 9;12(573).	GFIFRSYE	TLRSYS	ISSSGSTM	GDN	ARNGPKEGSSWDDWFDP	SSRDSNNNPLYV	MW067489.1	MW067606.1	train set
COVD57_P2_HC_H6-1369	Spike	Robbiani et al. Nature 584:437-442 (2020)	GFTFTSSA	QSVSSSY	IVVGSGNT	GAS	AAPYCSGGSCNDAFDI	QQYGSSPWT			train set	3
321.5.PB.5.3D08	HA	Turner JS et al. Nature. 2020 Oct;586(7827):127-32.	GGTFSSSA	QSLLHSDGKTY	ISAVFHTA	EVS	AKSSGYRPDHNWLDP	MQSLQLPLT	MT200467.1	MT200468.1	train set
COV2-2942	Spike	Zost et al. Nat. Med. 26:1422-1427 (2020)	GFSLSTSGLC	ALPNEY	IDWDDDK	KDS	ARATTFFYGMDV	QSVDSSGTYRV	MT665668.1	MT665281.1	train set
041-102909_3G02	HA	Henry C et al. Cell host & microbe. 2019 Mar 13;25(3):357-66.	SFTFRNYA	QGIRNF	IRNDGSEQ	DAS	ARNHLYAAYNSYYYGMDD	QQYVNFPLT	MH205209.1	MH205411.1	train set
H3N2_228-14-2B02_	HA	Dugan HL et al. Science translational medicine. 2020 Dec 9;12(573).	GDIFSTYA	QNITDF	IIPIFGST	AAS	ARDSFDLNWFDP	QQGYSSPFT	MW067491.1	MW067553.1	train set
MOD6_P1_IgG_C10-P1369	Spike	Wang et al. Nature 592:616-622 (2021)	GFTFSDHY	QSIDRL	ISTTSTYT	AAS	ATTAVPARFLNFDY	QQSYSTPT			train set
C15E7	Spike	Tong et al. Cell 184:4969-4980.e15 (2021)	GGSFSGYY	QSISNY	INHGGVT	GAS	ARRLLGDPRPASSSLSLRRVSYMDV	QQIHGAPPIT	MW718412.1	MW718564.1	train set
SFV015_2F04	HA	Guthmiller JJ et al. Science Translational Medicine. 2021 Jun 2;13(596).	GYIFSGSY	QDFSNY	INPKTGGT	DTS	ARDFDYGDYRGSAFDI	QQLNT	MW858006.1	MW858043.1	train set
P008_007	Spike	Graham et al. Immunity 54:1276-1289.e6 (2021)	GFIFSNYR	NIGGKS	ISSSSSTI	DDS	ARDSVPRYYYHYYGMDV	QVWDTSSDHAGV	MW802411.1	MW802304.1	train set
56.a.10_Heavy	HA	Joyce MG et al. Cell. 2016 Jul 28;166(3):609-23.	GDTVSSNRAA	QSVASSY	TYYRSKWYT	GAS	ARGSPMIFGIVVILES	QQYDGSQYT	KX387172.1	KX386544.1	train set
CQTS146	Spike	Patent: CN111925443A	GFTVSSNY	QSVSSY	IFSGGTT	DAS	AETGWDGMDV	QQRSNWPGT	MW587572.1	MW587573.1	train set
C623	Spike	Wang et al. Nature 592:616-622 (2021)	GFTFSTYD	QSISNF	IGTAGDT	AAS	ARARGGTAMAPYYFDY	QQSYITPHLT			train set
K77-1F06	HA	Liu Y et al. Nature communications. 2019 Jan 18;10(1):1-3.	GYTFTASY	QTISSSY	INPRHGNI	GTS	ARDLREMDVPGPYGMDV	QQYGGSPPAT	MK311369.1	MK311869.1	train set
PDI_163	Spike	Wheatley et al. Cell Rep. (In Press) DOI:10.1016/j.celrep.2021.109822	GFTFSSYW	QDISNY	IKQDGSEK	DAS	ARVKINPYYDYVWGSYRYSRILDY	QQYDNLPPVFT			train set
COV096_HC_10-p1369	Spike	Robbiani et al. Nature 584:437-442 (2020);Wang et al. Sci. Transl. Med. 13:eabf1555 (2021)	GYTFTGYY	SSDVGGYNY	INPMSGGT	EVS	ARDFAMGTVTGTFVY	SSYAGSNNWV	MW293138.1	MW293593.1	train set
CQTS114	Spike	Patent: CN111909260A	GFSFSNAW	QSISRY	IKFTTDGGTS	AAS	STTNDYGDYSANY	QQSYSTPLT	MW587528.1	MW587529.1	train set
HL_CV24-293	Spike	Kreye et al. Cell 183:1058-1069 (2020)	GFTFSSYW	ALPKQY	IKQDGSEK	KDS	ARENYDSSGYYYAYYYYGMDV	QSADSSGTYV			train set
HL_CV07-301	Spike	Kreye et al. Cell 183:1058-1069 (2020)	GYTFTGYY	SSDVGSYNL	INPNSGGT	EGS	ARVDTTGTTFWLYYYYGMDV	CSYAGSSTWV			train set
C113	Spike	Robbiani et al. Nature 584:437-442 (2020)	GFTFSNFG	QSMSSW	IWYDGSNK	KAS	ARGVNPDDILTGVDAFDI	QQHNSSPLT			train set
MOD8_P1_IgG_D7-P1369	Spike	Wang et al. Nature 592:616-622 (2021)	GFTFDDYT	SSNIGAGYD	ISWDGGST	DNS	AKDSMGYSSGWSHWGYYFEY	QSYDSSLSGNVV			train set
C559	Spike	Gaebler et al. Nature 591:639-644 (2021)	GYTFTNYW	QTITIY	IFPGDSDT	AAS	ARVPSSSDYGDYGGFEY	QQSYSTPCS			train set
AG5-3B02	HA	Henry C et al. Cell host & microbe. 2019 Mar 13;25(3):357-66.	GGSISSYY	QSVGSYY	IYYTGTT	GAS	ARDTVSVPRILDF	QQCGDSLWT	MH205320.1	MH205524.1	train set
PDI_73	Spike	Wheatley et al. Cell Rep. (In Press) DOI:10.1016/j.celrep.2021.109822	GGTFNSYA	QSLLHSNGYNY	IIPIFATA	LGC	ARVGAPIERTSSSWHYYYYGMDV	MQALQTPLT			train set
HK_CV38-181	Spike	Kreye et al. Cell 183:1058-1069 (2020)	GYTFTGYY	QRVSSY	INPNSGGT	DAS	ARDLGYSYLYGAFDI	QQRSNWPT			train set
PZF10_P1_IgG_E3-P1369	Spike	Wang et al. Nature 592:616-622 (2021)	GFTFRSHA	QSISTF	IWYDGSNK	AAS	AREGIAAPGSKADAFDI	QQSYSTLYA			train set
321.11.GC.6.3F03	HA	Turner JS et al. Nature. 2020 Oct;586(7827):127-32.	DFTFSTYG	QNIDIY	IWSDGTKT	GAS	ARDPYEKTKGDELDI	QQSFSTPPT	MT200567.1	MT200568.1	train set
K77-1H04	HA	Liu Y et al. Nature communications. 2019 Jan 18;10(1):1-3.	GGTFNSYS	QSLLHRNGYNY	IIPIFDTP	LGS	ASDSSSRYYDILTGPFHY	MQALQAPLT	MK311384.1	MK311882.1	train set
54.a.39_Heavy	HA	Joyce MG et al. Cell. 2016 Jul 28;166(3):609-23.	GYTFTSYG	QSVSSY	ISAYTGNT	GAS	ARDRIQGAVALPDKQVNWFDP	QQHSNWPRT	KX387099.1	KX386478.1	train set
MOD9_P2_IgG_E2-P1369	Spike	Wang et al. Nature 592:616-622 (2021)	GYTFTGYF	QGISRY	IDPNSGGT	AAS	ARESAVMYSSPDSLFDP	QQLNSYT			train set
54.a.47_Heavy	HA	Joyce MG et al. Cell. 2016 Jul 28;166(3):609-23.	GYTFTRYG	HSVSHY	ISAYTGDT	GAS	ARDRIQGAVALPNEQLNWFDP	QQHSNWPRT	KX387107.1	KX386486.1	train set
COV2-2132	Spike	Zost et al. Nat. Med. 26:1422-1427 (2020)	EVTVSSNY	QDINNY	IYSGGTT	DAS	ARDFLRWHDL	QQYDNLPPV	MT665463.1	MT665076.1	train set
MOD6_P2_IgG_E7-P1369	Spike	Wang et al. Nature 592:616-622 (2021)	GFTFSNYD	QSITSY	IGTAGDT	AAS	ARGGYDSSGLHSWFDP	QQSYVTTGFT			train set
CV2-38	Spike	Jennewein et al. Cell Rep. 36:109353 (2021)	GGTFSSYA	SSDVGGYNY	IIPIFGTA	EVS	ASARFITMVRGVINIYYYGMDV	SSYTSSSTLL	MW681686.1	MW681687.1	train set
Mod1_P1_IgG_C1-P1369	Spike	Wang et al. Nature 592:616-622 (2021)	GLTVSSNY	QSINNW	IYSGGST	KAS	ARGYGEKYFDI	QHYRT			train set
PZF10_P1_IgG_B12-P1369	Spike	Wang et al. Nature 592:616-622 (2021)	GFTFSNYG	QSISTY	ISDDGSMK	TAS	ARDWGPSMVTLFDY	QQSYNTPPWT			train set
C704	Spike	Gaebler et al. Nature 591:639-644 (2021)	GFTFSRYG	QDINNY	SSYDGSNE	DAS	AKTGASYCGGDCPFHFDY	QHYNNLPIT			train set
MOD7_P2_IgG_G11-P1369	Spike	Wang et al. Nature 592:616-622 (2021)	GYTFTGYY	QGIRND	INPNSGGT	AAS	ASLVRSTSYEYFHH	LQHNSYPHT			train set
PZF10_P1_IgG_G6-P1369	Spike	Wang et al. Nature 592:616-622 (2021)	GGSISSYY	QGIRNS	IYYTGST	AAS	ARELGDAPML	QQYYITPNT			train set
COV2-2584	Spike	Zost et al. Nat. Med. 26:1422-1427 (2020)	GFIFSNAW	ISDVGGWNY	IKSKSEGGTP	DVR	TTGGYSSYAASDY	SSFTSRGALVL	MT665652.1	MT665265.1	train set
C604	Spike	Wang et al. Nature 592:616-622 (2021)	GYTFTSYY	QSMSNY	INPSGSST	AAS	ASGYCSSGSCHAGDAFDI	QQSYSTPPT			train set
HL_CV05-120	Spike	Kreye et al. Cell 183:1058-1069 (2020)	GYSFTSYW	SGSIASNY	IYPGDSDT	EDN	ARNRAGVIDY	QSYDSSNLWV			train set
H2252	HA	McCarthy KR et al. Proceedings of the National Academy of Sciences. 2019 Dec 26;116(52):26745-51.	GGSISSSNW	SLRTSY	ISHGEYT	GKN	ARAPPYCTSASCPDDYYYFYMDV	HSRDNNGNHPVV	MN178253.1	MN181523.1	train set
MOD9_P1_IgG_E10-P1369	Spike	Wang et al. Nature 592:616-622 (2021)	GDSINNFS	AFPNQY	IYYSGSS	KDN	ARGFREPRSFYYDDYYFDY	QTADSRGTV			train set
COV2-2207	Spike	Zost et al. Nat. Med. 26:1422-1427 (2020)	GYSFTSHW	SSNIGAGYD	IYPGDSDT	INS	ASALRERGVQLWSV	QSYDSSLGAL	MT665701.1	MT665314.1	train set
COV2-vax-45	Spike	Chen et al. Cell Rep. 36:109604 (2021)	GFTVSSNY	SSNIGAGYD	IYSGGST	GNS	AREYDILTGYLDAFDI	QSYDSSLSAHVV	MZ555592.1	MZ555593.1	train set	49
MOD8_P1_IgG_A3-P1369	Spike	Wang et al. Nature 592:616-622 (2021)	GFTFSGSA	QSVSSN	IRSKANSYAT	GAS	TSLLYNWNDGDLYYYGMDV	QQYNNWPPLT			train set
C548	Spike	Gaebler et al. Nature 591:639-644 (2021)	GGTFSSYA	SGYSNYK	IIPIFGTA	VGTGGIVG	ARREAYGPRDYYYYYGMDV	GADQGSGSNFVGV			train set
Mod4_P4_IgG_H8-P1369	Spike	Wang et al. Nature 592:616-622 (2021)	GGTFSSYA	SSNIGNNY	IIPLFGTA	DNN	ARDRGDSGDFHGAFDI	GTWDSSLSWV			train set
F026-146	HA	Ohshima N et al. 2011 Nov 1;85(21):11048-57.	GGTFSKYA	NSNIGSNT	IIPFFGTT	TNN	ARPSITESQYCLDCAAKDYYYGLDV	ASWDDSLNGVV	AB649266.1	AB649267.1	train set
COV2-2621	Spike	Zost et al. Nat. Med. 26:1422-1427 (2020)	GFTFSSYL	QSVLDNSSNKNH	IWANGNR	WAS	ARDYCNGVTCNSNY	QQYYSSHWT	MT665669.1	MT665282.1	train set
Mod1_P1_IgG_D8-P1369	Spike	Wang et al. Nature 592:616-622 (2021)	GFTFGDYV	RSDVGGYNS	IRSKTYGETT	DVS	ARGLKPTRKADY	TSYTSSTTLDV			train set
FluA-151_Sib1	HA	Zost SJ et al. The Journal of Clinical Investigation. 2021 Jun 22.	GFTFSSYG	QGIRTY	ISNDGSNE	AVS	AKFMPDPNFAEYYFHH	QQSFSLPPT	MZ328316.1	MZ328317.1	train set
CQTS038	Spike	Patent: CN111925441A	GFTFNNYW	SGSVASNY	IKLDGSEK	EDN	ARSPHYYGGFDY	QSYHNSVWV	MW587416.1	MW587417.1	train set
C004_P2_IgG_G9-P1369	Spike	Wang et al. Nature 592:616-622 (2021)	GFTVSSNY	QSVSSSY	IYSGGST	GAS	ARDRRIGIPFYYYYMDV	QQYGSSPGLT			train set	140
220-14-IgG_1A05	HA	Dugan HL et al. Science translational medicine. 2020 Dec 9;12(573).	GYTFNTYV	SSDVGGYNY	INVDNANT	EVS	ARDKGNIVGVPAAWTIGWYGMDV	SSYAGSNNVV	MW079629.1	MW079738.1	train set
COV107_Plate2_HC_2-P1369	Spike	Robbiani et al. Nature 584:437-442 (2020)	GGSISSYY	SGSIASNY	IYYTGST	EDN	ARATTPFSGVDY	QSYDTSNWV			train set
MOD9_P1_IgG_F5-P1369	Spike	Wang et al. Nature 592:616-622 (2021)	ELIVSSNY	QDISNY	IYSGGST	DAS	ARLRGRGFDY	QQDDNLPIT			train set
AG9-2C03	HA	Henry C et al. Cell host & microbe. 2019 Mar 13;25(3):357-66.	GFIFNNFA	QSVLYISYNKNY	ISGGGGST	WAS	VKLGVGVQGVTLYYFDS	QQYFRAPYT	MH205338.1	MH205546.1	train set
HL_CV38-227	Spike	Kreye et al. Cell 183:1058-1069 (2020)	GFTVSTNY	TSDVGAYKF	MYSGGST	EVT	ASEGRTTGTIVAYYYFAMDV	SSYAGRSNVV			train set
C1236	Spike	Cho et al. Nature (2021) DOI: 10.1038/s41586-021-04060-7	GFTFSSYS	QSINSY	ILYDGSMK	VTS	ARDEGPTVTLFDH	QQSYSTPPWT			train set
CQTS006	Spike	Patent: CN111909263A	GYTFTSYY	QSVLYSSNNKNY	FNPGAGTT	WAS	ARDGSPWGNDYDIYGMDV	QQYYSTPYT	MW587360.1	MW587361.1	train set
31.a.46_Heavy	HA	Joyce MG et al. Cell. 2016 Jul 28;166(3):609-23.	GFTFSDYA	QSVSRN	ISGNGGSA	GAS	TQDRSPPEYNLLTGYYSTYYYMDV	QQYNNWLRT	KX386960.1	KX386355.1	train set
COV2-2021	Spike	Zost et al. Nat. Med. 26:1422-1427 (2020)	GYTLIELS	SSNIGSNY	FDPEDVET	RNN	ATQPAAIGGTPPYY	AAWDASLSGHVV	MT665598.1	MT665211.1	train set
C1394	Spike	Cho et al. Nature (2021) DOI: 10.1038/s41586-021-04060-7	GFPFSSYA	QSVLYSSNNKNY	ISYDGTQK	WAS	AKGSGTYYLMQVDY	QQYYSTPT			train set
C653	Spike	Wang et al. Nature 592:616-622 (2021)	GFTVSSNY	QDINNY	IYSGGST	DTS	ARPRYGSRSYYAGDY	QQYDNLPIT			train set
C2124	Spike	Cho et al. Nature (2021) DOI: 10.1038/s41586-021-04060-7	GFTFSSYW	NIGSKS	INSDGSST	DDS	ARVGGTIVGDADYFDY	QVWDSSSDPWV			train set
COV107_Plate1_HC_30-P1369	Spike	Robbiani et al. Nature 584:437-442 (2020)	GFTVSSNY	QSISSW	IYSGGST	KAS	ARTDIVVVPAARGFYFDY	QQYNSYGT			train set
COV2-2693	Spike	Zost et al. Nat. Med. 26:1422-1427 (2020)	GYTFTSYD	NSNIGSYT	MKSNSGNT	DNN	ARMRSGWPTHGRPDDL	AVWDDSLNGLV	MT665495.1	MT665108.1	train set
COVD21_P1_HC_D10-p1369	Spike	Robbiani et al. Nature 584:437-442 (2020)	GYTFTGYY	SSDVGTYNL	INPISGGT	EGS	AKSPYYYDSSGYLGGFDY	CSYAASSTYV	MW293188.1	MW293643.1	train set	96
C2001	Spike	Cho et al. Nature (2021) DOI: 10.1038/s41586-021-04060-7	GGTFSNYG	QSVSSH	IIPLFRTG	GAS	ARDLSPCLGGDCDLFGGGRKPHWYFGL	QQYGTSPT			train set
HbnC3t1p2_B10	Spike	Kreer et al. Cell 182:843-854.e12 (2020)	GFIVSSNY	QSVSSY	IYSGGST	GAS	ARDYGDYFFDY	QQYGSSPRT	MT658819.1	MT658847.1	train set	2
017_10_5A01	HA	Andrews SF et al. Science translational medicine. 2015 Dec 2;7(316):316ra192-.	GFTFSDYY	QDISNY	ITSSGSYT	DAS	VRGGPSDFAVLWS	QQYVA	KU167169.1	KU167313.1	train set
C2160	Spike	Cho et al. Nature (2021) DOI: 10.1038/s41586-021-04060-7	GFTFDDYA	NIGSKS	ISWNSGTI	DDS	AKDIRGPYDRTEEGAFDI	QVWDSTSDHRV			train set
008-10053_6F06	HA	Henry C et al. Cell host & microbe. 2019 Mar 13;25(3):357-66.	GFTFDDYA	QDINKY	ISWGSAGV	DAS	AKDRGYSTSQDYYYYFGMDV	QQYESFPLT	MH205225.1	MH205427.1	train set
Mod11_P2_IgG_D10-P1369	Spike	Wang et al. Nature 592:616-622 (2021)	GFTVSRNY	QSVSSSY	IYSGGST	GAS	ARDLPDGVGGMDV	QQYGSSPGYT			train set
COV2-2195	Spike	Zost et al. Nat. Med. 26:1422-1427 (2020)	GFTFSNYG	QSVLYTPKNKNY	ISNDEFNK	WAS	AKGGDGSGWAWDGDNPPTDY	QQYYTAPLT	MT665653.1	MT665266.1	train set
C81G10	Spike	Tong et al. Cell 184:4969-4980.e15 (2021)	GYTLTELS	NSDVGSYNL	FDPEDGET	EGS	ATTTVLAAASWFDP	CSYAGSGTVV	MW718339.1	MW718491.1	train set
V3-2C3	HA	Thomson CA et al. Frontiers in immunology. 2012 May 8;3:87.	GGTFNNYA	QSISSW	IIPIFGTA	KAS	ARVCSFYGSGSYYNVFCY	QHYNSYSQT			train set
MOD9_P1_IgG_B5-P1369	Spike	Wang et al. Nature 592:616-622 (2021)	GFTFEDYA	NIGSKS	VTWNSGTI	DDS	AKDRGAIDVVPENYNFDY	QVWDSSSDLVV			train set
PZF10_P2_IgG_B2-P1369	Spike	Wang et al. Nature 592:616-622 (2021)	GYSFITYW	SGSIASNY	INPVDSYT	EDN	ATTYV	QSYDFNIVV			train set
030_09_1E05	HA	Andrews SF et al. Science translational medicine. 2015 Dec 2;7(316):316ra192-.	GFSFSTFA	QSIRSW	VSDSGGIT	RAS	VKEEKRFLDKLSIMA	QQYYGYPWT	KU167191.1	KU167327.1	train set
C031	Spike	Robbiani et al. Nature 584:437-442 (2020)	GFTFSSYD	QSISSY	IGTAGDT	AAS	ARVGYDSSGYSGWYFDL	QQSYSTPPLT			train set
COVA2-40	Spike	Brouwer et al. Science 369:643-650 (2020)	GGSISSSNW	SSDVGSYNL	IYHSGSS	EAS	AGRYCSGGRCGWFDP	CSYAGSSTWV			train set
MOD6_P1_IgG_D1-P1369	Spike	Wang et al. Nature 592:616-622 (2021)	GVTVSSNY	QDISNY	IYSGGST	DAS	ARVNPIMLSDAFDI	QQYDNLPSFT			train set
COV2-vax-8	Spike	Chen et al. Cell Rep. 36:109604 (2021)	GFTFRSYS	QSVSSN	ISSSSSYI	GTS	ARVVPHYYDSSGYYPGAFDI	QQYYNWPPWT	MZ555617.1	MZ555618.1	train set	12
TAU-1109	Spike	Mor et al. PLoS Pathog. 17:e1009165 (2021)	GYTFTSYS	QSVSSD	ISTYNGNT	DAS	AREEPLYCSGGSCYEFQH	QQRINWPPIFT	MW367317.1	MW367318.1	train set
ab007	Spike	Feldman et al. Science Immunology (2021): eabl5842.	GGTFSSYA	QSLLHSNGYNY	IIPIFGTA	LGS	ASPHCSSTSCLYHYYYYGMDV	MQALQTPWLFT	OK094317.1	OK094318.1	train set
P008_010	Spike	Graham et al. Immunity 54:1276-1289.e6 (2021)	GDSISSSHW	QSISSN	IYHSGST	DAS	ARRRLGPSSNNSGYFY	QQYNNWPPTIT	MW802412.1	MW802305.1	train set
16.ND.93_Heavy	HA	Joyce MG et al. Cell. 2016 Jul 28;166(3):609-23.	GFTFSSYD	QSVSSS	ISSSGLST	GAS	AKSVTKLPYFHYLDV	QQYNNWPPLT	KX386906.1	KX386305.1	train set
54.a.70_Heavy	HA	Joyce MG et al. Cell. 2016 Jul 28;166(3):609-23.	GYTFSRYG	HSISQF	ISAYTGDT	GIS	ARDRIQGVVALPKEQLNWFDP	QQGSNWPRT	KX387130.1	KX386508.1	train set
321.5.GC.28.2A05	HA	Turner JS et al. Nature. 2020 Oct;586(7827):127-32.	AFTFSRHG	SGNIANNF	IRYDGTNI	EGD	AKDGPIAASGPYNFDS	QSYDRTFAV	MT200215.1	MT200216.1	train set
16.g.03_Heavy	HA	Joyce MG et al. Cell. 2016 Jul 28;166(3):609-23.	GYTFTRFG	QDISRW	ISGYTGDT	AAS	ARNRVQMEVSPATQSTWYMDL	QQGYSFPYS	KX386800.1	KX386290.1	train set
C001_P1_IgG_C4-P1369	Spike	Wang et al. Nature 592:616-622 (2021)	GFKFDDYA	QSVSSN	IDWNSGII	GAS	AKSGGFGEFKWFDP	QQYNKWPRT			train set
COV107_Plate2_HC_25-P1369	Spike	Robbiani et al. Nature 584:437-442 (2020)	GFTFDDYA	NIGSKS	ISWNSGSR	YDS	AKDDREGFGDYFDY	QVWDSSSDHYV			train set
CQTS174	Spike	Patent: CN111925444A	GFAVSNNY	QGISNY	IYSGGST	AAS	ARDLVVAGIDY	QLLNSDSPT	MW587616.1	MW587617.1	train set	1
Wang-C196	Spike	Wang et al. Sci. Transl. Med. 13:eabf1555 (2021)	GGSISRSDFY	SSDVGSYNL	IYYSGST	EGS	ARQARTDGSTYGHNFDY	CSYAGSITWV			train set
HK_CV03-154	Spike	Kreye et al. Cell 183:1058-1069 (2020)	GYTLTELS	QSLVHSDGNTY	FDPEDGET	KIS	ATSTVIAAAGTVHYYYYYGMDV	MQATQFPYT			train set
PZF10_P1_IgG_H2-P1369	Spike	Wang et al. Nature 592:616-622 (2021)	GGSISNYY	QSVTSY	VFNSGGT	DAS	ARDRGYDTGGPDAFEI	QQRYNWPGT			train set	31
C651	Spike	Wang et al. Nature 592:616-622 (2021)	GFTFSNYG	SGSIASNY	ISYDGSDK	EDN	AKCFYSYGYPCYYFDY	QSCDSNNLWV			train set	129
F021-343	HA	Kurosawa,Y (unpublished)	GYTFTDYY	TGAVTSGYY	INPNTGGT	STS	ARDLLRRRGGSGYYSGPGSYYTNYRMNYGMDA	LLYYGGAQLV	AB363161.1	AB363379.1	train set
C004_P1_IgG_F12-P1369	Spike	Wang et al. Nature 592:616-622 (2021)	GFTLSSDD	QSIRSY	IGTAGDT	GAS	ARGRQQLLNYYYYYYMDV	QQSYSSPPWT			train set
321.5.GC.12.4D11	HA	Turner JS et al. Nature. 2020 Oct;586(7827):127-32.	GYIFISYG	QSVSNY	ISAGDGDT	DAS	AREGVSGFYFYYMDV	QQRSNWQWT	MT200131.1	MT200132.1	train set
C001_P2_IgG_F12-P1369	Spike	Wang et al. Nature 592:616-622 (2021)	GYTFTNYY	XSDVGGYNY	INPSGGST	EVT	ARDSAFIPHIEYGMDV	SSYAGSNNLL			train set
310-18G10_	HA	Whittle JR et al. 2014 Apr 15;88(8):4047-57.	GVTFSGYA	QSVSSN	ISPLFGTP	GAS	VSTSEPGGLAVAGSRYFDY	QQYNDWPRT	KJ149431.1	KJ149356.1	train set
150055-029_3F03	HA	Henry C et al. Journal of virology. 2019 Oct 15;93(21):e01150-19.	GFIFGDYI	KLGDKF	IRSKALGGTA	QDD	TTLLMGGESPNYYSHMDV	QTWDTSTGIV	MN267216.1	MN267299.1	train set
CV2-68	Spike	Jennewein et al. Cell Rep. 36:109353 (2021)	GGSISSSSYY	QSVSSSY	IYYSGST	GAS	ARHIAGLEWLFRAAAVLNWFDP	QXYGSSPNT	MW681744.1	MW681745.1	train set
C001_P1_IgG_F10-P1369	Spike	Wang et al. Nature 592:616-622 (2021)	GFNFEDYA	SSNIGSNT	VSWNSGTI	SNN	AKLEGGPYDFWGGSRVMDV	AAWDDSLNGSYWV			train set
COV047_P5_IgG_21-P1369	Spike	Robbiani et al. Nature 584:437-442 (2020)	GYTFTSYD	NIGSKN	INAYNGNT	DDS	ARPSSSLTSYFDY	QVWDSSSDRHWV	MW293080.1	MW293535.1	train set	114
MOD3_P2_IgG_G2-P1369	Spike	Wang et al. Nature 592:616-622 (2021)	GYTFTSYG	QSVSSN	ISTYNGDT	GAS	ARVMSAYCTGGSCYHFDY	QQYDNWPPLFT			train set
C085	Spike	Gaebler et al. Nature 591:639-644 (2021);Robbiani et al. Nature 584:437-442 (2020)	GDSMSSYF	SSNIGADYD	FYPSGST	ANT	ARLKQQLVGFGWFDP	QSYDHSLNWV	MW293101.1	MW293556.1	train set
W85-3C03	HA	Liu Y et al. Nature communications. 2019 Jan 18;10(1):1-3.	GFHFSGYS	QSISIY	ISGSGRDI	AAS	ARDSYNWNDREFDP	QQSYSTPPT	MK311542.1	MK311926.1	train set
54042-11	Spike	Kramer et al. Cell Rep. 37:109784 (2021)	GVNVSSNY	QGISSY	IYSGGST	AAS	ARDLVYYGMDV	QQVDSYSPFT	MZ820103.1	MZ820112.1	train set	1
31.a.50_Heavy	HA	Joyce MG et al. Cell. 2016 Jul 28;166(3):609-23.	GFTFSSST	QSVNRN	ISGNGGST	DAS	TEDRSPPVYNLLTGYYSTYYYMDV	QQYNNWLRT	KX386964.1	KX386359.1	train set
F010-073	HA	Kurosawa,Y (unpublished)	GGTFSDHA	QSVSSSY	FIPLFNSG	GAS	ASRQIASGTEGLYPDNFYYYRLDV	QQYGSSPLT	AB363128.1	AB363276.1	train set
31.c.04_Heavy	HA	Joyce MG et al. Cell. 2016 Jul 28;166(3):609-23.	GYTFTNYG	QGLVYIDGNIY	VSAYNGHI	KVS	ARDQGNILTGGLFDD	MQGTHWPRT	KX387031.1	KX386426.1	train set
321.4.GC.12.3E10	HA	Turner JS et al. Nature. 2020 Oct;586(7827):127-32.	GFIFSRYE	SLRRQY	ISGSGNTK	GEN	ARDLRGPHDY	NSRDSSGNRYV	MT200095.1	MT200096.1	train set
HL_CV07-223	Spike	Kreye et al. Cell 183:1058-1069 (2020)	GYTFTSYD	SSNIGSNT	MNPNSGNT	NNN	VRGPSWNGYYYYFDY	ASWDDSLNGVV			train set
C12D8	Spike	Tong et al. Cell 184:4969-4980.e15 (2021)	GFTFSSYW	KLGDKY	IKQDGSEK	HDS	ARDDGLREPFDY	QAWDSSTVV	MW718348.1	MW718500.1	train set
SFV019_4D02	HA	Guthmiller JJ et al. Science Translational Medicine. 2021 Jun 2;13(596).	GGSIRSYY	NIGSKS	VYYTGGT	YNR	ARGVSALVSVDYYYYYMDV	QVWDRNIDPH	MW858020.1	MW858069.1	train set
C065	Spike	Gaebler et al. Nature 591:639-644 (2021)	GGSISSSNYY	QDITNY	IDYSGGT	DAS	ARVSTTVTTYLVGGFDI	QQYDNLPWT			train set
COV072_P3_HC_22-P1369	Spike	Robbiani et al. Nature 584:437-442 (2020)	GFTFSSYA	QSISNY	ISSNGGST	AAS	VKDITMIVDVFEY	QQSYTTPYT			train set
COV2-2726	Spike	Zost et al. Nat. Med. 26:1422-1427 (2020)	GFTFSSYA	SSDVGSYNL	ISNDGRNK	EVS	ARPSNWYFDL	CSYASSSIVV	MT665684.1	MT665297.1	train set
MOD6_P2_IgG_F1-P1369	Spike	Wang et al. Nature 592:616-622 (2021)	GFTISSDD	QSISRY	IGTAGDT	AAS	ARGSAVTTPYAHYYIMDV	QQSYSSPPWT			train set
F003-137	HA	Kurosawa,Y (unpublished)	GFTFADSA	QGISNY	ITSKVYGGTA	AAS	TRTRGYGDYVDSYYYGIDV	QKYNSAPQT	AB363076.1	AB363246.1	train set
321.5.GC.28.1C09	HA	Turner JS et al. Nature. 2020 Oct;586(7827):127-32.	GGTISSYA	QTLSSSY	IIPIYGTS	GTS	AGARPGNLGWWYYYMAV	HQYANSRHS	MT200203.1	MT200204.1	train set
COVA2-19	Spike	Brouwer et al. Science 369:643-650 (2020)	GYTFTSYS	QSVSSSY	ISAYNGNT	GAS	ASVVGGRIAAAGCLGY	QQYGSSPNT			train set
315-54-1G05	HA	Andrews SF et al. Science immunology. 2017 Jul 14;2(13).	GDSVSSSSAV	QTVYNSY	TYYRSKWYD	GTS	ARSSINIFGVFVMAMDV	QQYSTSPRALT	MF288994.1	MF289022.1	train set
HK_CV05-155	Spike	Kreye et al. Cell 183:1058-1069 (2020)	GYTFTGYY	QSVSSSY	INPNSGGT	GAS	ARALRITMIVVVTHYGMDV	QQYGSSPYT			train set
PZF10_P1_IgG_D6-P1369	Spike	Wang et al. Nature 592:616-622 (2021)	GYSFTTYG	QSLSNY	ISAYNGNT	AAS	ARDFGEFGVPLDY	QQSYGTLSIT			train set
K77-2H10	HA	Liu Y et al. Nature communications. 2019 Jan 18;10(1):1-3.	GFTFSSYG	SSNVGNYNL	ISYDGSEK	EVT	ARTYVSYYIDY	CSYVPEPTSWV	MK311424.1	MK312028.1	train set
Turner-07-1A12	Spike	Turner et al. Nature 596:109-113 (2021)	GFTFGDYA	QSVSSN	IRSKPYGGTT	GAS	TRVKYCSGGSCYGYHFDH	QQYNNWFT	MZ292481.1	MZ292482.1	train set
F038-079	HA	Kurosawa,Y (unpublished)	GGSISSGRNY	QSISSY	ITYNGVD	AAS	ARVRPFSGNDFYGLDV	QQSYSTPLT	AB363204.1	AB373042.1	train set
COV2-2520	Spike	Zost et al. Nat. Med. 26:1422-1427 (2020)	GFTFSSYW	SLRSYY	IKEDGSEK	GKN	ARDVGGYSGYDLGFDYYYYMDV	NSRDSSGYIWGWM	MT665747.1	MT665360.1	train set
Mod4_P3_IgG_E10-P1369	Spike	Wang et al. Nature 592:616-622 (2021)	GGTFSSYV	SGSVSTSHY	ILPIFGTA	NTN	ARSDSGSYAFFDY	VLYMGNGIWV			train set
COV096_HC_50-p1369	Spike	Robbiani et al. Nature 584:437-442 (2020);Wang et al. Sci. Transl. Med. 13:eabf1555 (2021)	GFTFSNAW	NIGSKS	IKSKTDGGTT	YDS	TTDLGYCSSTNCYYYY	QVWDSSSDHPV	MW293166.1	MW293621.1	train set
S166-2395	Spike	Dugan et al. Immunity 54:1290-1303.e7 (2021)	GGSISTYY	NIGSKS	IYTSGST	DES	AREVTMIVLGYNWFDP	QVWDSSSDHLHV			train set
310-18D9_	HA	Whittle JR et al. 2014 Apr 15;88(8):4047-57.	GGIFNSYA	ALPKKH	IIAIFGTA	KDR	ARAATSYYHHGGGSQFAY	LSADSSGPYPGC	KJ149409.1	KJ149303.1	train set
HK_CV38-177	Spike	Kreye et al. Cell 183:1058-1069 (2020)	GFTFDDYA	QGIRND	ISWNSGSI	AAS	AKDMVVVAIFGVGPFDY	LQDYNYPLT			train set
MOD9_P2_IgG_C11-P1369	Spike	Wang et al. Nature 592:616-622 (2021)	GGTFSSYI	SSNIGAGYD	IIPILGIP	ANN	ARALGITSGGANYAFDI	QSYDSSLSDSV			train set
P008_051	Spike	Graham et al. Immunity 54:1276-1289.e6 (2021)	GGSISSGSYF	QSVGRY	IFTSGST	DAS	ARGPDIVVVPAADPRNWFDP	QQRSNWPPFT	MW802432.1	MW802325.1	train set
220-14-IgG_1G04	HA	Dugan HL et al. Science translational medicine. 2020 Dec 9;12(573).	GFSFTTYA	QSISSW	ISGSTGRT	KAS	ARFAYCSGDCYKASYYGLDV	QQYYTSFWT	MW079632.1	MW079742.1	train set
PZF10_P1_IgG_E2-P1369	Spike	Wang et al. Nature 592:616-622 (2021)	GFSFSTYS	SSDVGAYKY	ISSSSTYI	EVS	ARDFRRYCSSSSCYWFGYYGMDV	SSYTTRTTLV			train set
AG6-3E02	HA	Henry C et al. Cell host & microbe. 2019 Mar 13;25(3):357-66.	GGSISSSTYY	HNINNY	VFYSGTT	AAS	ARHTYNRGSWFDHPWNYFYGMDI	QQSFSTPFT	MH205322.1	MH205526.1	train set
AG10-C02	HA	Henry C et al. Cell host & microbe. 2019 Mar 13;25(3):357-66.	GASISSRNYY	QSISEW	VYYRGRP	KAS	ARGYYDSGNSYHLDY	QQYHSFPHT	MH205347.1	MH205547.1	train set
MOD3_P1_IgG_D2-P1369	Spike	Wang et al. Nature 592:616-622 (2021)	GGSISSGGFY	NIGSKS	IDYSGST	YDS	ARGIVGATSWFDP	QVWDSSSDHPV			train set
ADI-56010	Spike	Wec et al. Science 369:731-736 (2020)	GGSVSSDTDY	QSISTY	IHDSERT	VAS	ASRHLDLLPIGSFDV	QQSYRFPIT	MT566012.1	MT566013.1	train set
C003_P2_IgG_G5-P1369	Spike	Wang et al. Nature 592:616-622 (2021)	GFTFSSYA	QIISGY	ISGSGGIT	AAS	AKDLGEQQLVVVDWFDP	QQSYSTPPT			train set
Fab4-19	Spike	Liu et al. Nature 584:450-456 (2020)	GGSISNYY	QGISSY	IYYSGST	AAS	ARSAKHWLAPPGDYYYYMDV	QQLNSYLT	MT712288.1	MT712305.1	train set
F010-018	HA	Kurosawa,Y (unpublished)	GFTFSTYG	QSLVHSDGNTH	ISSDGSDE	KVS	ANGEQQLSSGESFTSSYYYGMDV	MQGTHSYT	AB363121.1	AB363268.1	train set
COVD21_P2_HC_C9-p1369	Spike	Robbiani et al. Nature 584:437-442 (2020)	GFTFSSYG	QSLVYIDGNTY	IWYDGSNK	KVS	AREHTPTDIVVVNVEY	MQGTHWPYT	MW293163.1	MW293618.1	train set
PZF10_P1_IgG_D1-P1369	Spike	Wang et al. Nature 592:616-622 (2021)	GYSISSGYY	QGISNS	MFHSGRT	AAS	ARALGAFDI	QQYFSAPPIT			train set
C579	Spike	Gaebler et al. Nature 591:639-644 (2021)	GFTFSNYG	SSDVGGYNY	ISYDGSNK	DVS	AKDPLPFRDYYYYYMDV	SSYTSSSTLGV			train set
K77-1G08	HA	Liu Y et al. Nature communications. 2019 Jan 18;10(1):1-3.	NGSISSGNFY	RSNIGNYY	IYYTGIT	DND	ARDLAPYYYGSGTFYNIFDH	GTWDSSLSAHVI	MK311474.1	MK312038.1	train set
COV047_P5_IgG_90-P1369	Spike	Robbiani et al. Nature 584:437-442 (2020)	GFSVSTKY	SNDVGSYTL	LYSGGSD	EDT	ARDSSEVRDHPGHPGRSVGAFDI	CSYAGTSTFV	MW292909.1	MW293364.1	train set
AG7-3C01	HA	Henry C et al. Cell host & microbe. 2019 Mar 13;25(3):357-66.	GGTFNSYS	QSISSW	IIPVFGTA	KAS	ARVGSFYGSGNYYNVFAY	QHYNTYSVT	MH205329.1	MH205603.1	train set
MOD3_P2_IgG_B5-P1369	Spike	Wang et al. Nature 592:616-622 (2021)	GYSFTSYW	QGISSA	IYPGDSDS	DAS	ARHLRAYCRGDCYNAFDI	QQFNSYPPT			train set
HK_CV01-154	Spike	Kreye et al. Cell 183:1058-1069 (2020)	GFTFDDYA	QSILYSSNNKNY	ISRNSATI	WAS	AKNSASCADDLCYFDI	QQYYSGPRT			train set
2M-14B2	Spike	Chi et al. Science 369:650-655 (2020)	GFTFSTYG	QSISSY	ISYDGSNK	AAS	AKGSDIVVVPVGNWFDP	QQSYSTFTLYT	MT622728.1	MT622729.1	train set
Mod1_P2_IgG_F10-P1369	Spike	Wang et al. Nature 592:616-622 (2021)	GGSISSYY	SSDIGGYNY	IYYSGGT	DVS	ARAAGVRSVVAAASTYYYYYGMDV	SSYTSSGWV			train set	16
C640	Spike	Wang et al. Nature 592:616-622 (2021)	GDSISRYY	SSNIGSNS	SHYSGST	SDN	ARAHYYVTSDFDY	AAWDDSLNGHVV			train set
C2149	Spike	Cho et al. Nature (2021) DOI: 10.1038/s41586-021-04060-7	GFIVSSNY	QSVSSSY	IYSGGST	GAS	ARDYGDLYFDY	QQYGSSPRT			train set	2
C696	Spike	Wang et al. Nature 592:616-622 (2021)	GYTFTTHG	ALSKEY	ISAYNGYT	KDS	ARHLIAVAGTLILSPPGWGYDY	QSADSSGTYS			train set
221-14-IgA-1F04	HA	Dugan HL et al. Science translational medicine. 2020 Dec 9;12(573).	GFTFSTYS	SSNIGSNF	ISDSTGTV	RNN	ARGGTRYYYGSGSHMDV	ATWDDSLSGPVV	MW079648.1	MW079758.1	train set
F021-291	HA	Kurosawa,Y (unpublished)	GGSISSDDSY	QSVSSSY	ISYSGST	GAS	ARDSRYFDRSISMMVRGAFDV	QQYGSSPLFT	AB363158.1	AB363294.1	train set
1000-3B04	HA	Wrammert J et al. Journal of Experimental Medicine. 2011 Jan 17;208(1):181-93.	GYTFTTYS	QTISTW	INTYTGNP	DAS	ATRGPVVLGEALAY	QQYNNYSG	HQ689738.1	HQ689709.1	train set
C658	Spike	Wang et al. Nature 592:616-622 (2021)	GYSFISHW	SSNIGSNP	IYPGDSDT	SNN	ARIYSSSDNGMDV	AAWDDSLNGWV			train set
C573	Spike	Gaebler et al. Nature 591:639-644 (2021)	GGSISTVNW	SSDVGGYNY	IHHSGNT	DVS	ARDGGRPGDAFDL	NSYRSNSTRV			train set
W85-2D04	HA	Liu Y et al. Nature communications. 2019 Jan 18;10(1):1-3.	GFTFSSYE	ESVGSN	VSNSDSVR	AAS	ARSGVVYGDSPAVFFDP	QQYFNWPPYT	MK311635.1	MK311939.1	train set
HL_CV01-101	Spike	Kreye et al. Cell 183:1058-1069 (2020)	GFTFRSYS	SSNIGSNI	INNDGSST	SNN	ARGSSNLFDI	AAWDDSLNGWV			train set
CC12.13	Spike	Rogers et al. Science 369:956-963 (2020)	GFTVSSNY	QDISNY	IYSGGST	DAS	ARDPYGYSSIWDGQGGH	QQYDNLPIT	MT594050.1	MT594083.1	train set
COV047_P4_IgG_89-P1369	Spike	Robbiani et al. Nature 584:437-442 (2020)	GGTFSSDA	QSINNY	IMPIFGTA	AAS	ARDLRYCSGGRCLWWFDP	QQSYSTPRT	MW293156.1	MW293611.1	train set
C001_P1_IgG_B1-P1369	Spike	Wang et al. Nature 592:616-622 (2021)	GGTFSSYT	SSNIGAGYD	IIPILGIA	ANS	ARDRGYSSSGSNNWFDP	QSYDSSLSGGV			train set
HL_CV38-230	Spike	Kreye et al. Cell 183:1058-1069 (2020)	GFIVSNNY	ALPNQY	IYRGGST	KDS	ARDNSSNWYYFDS	QSADSSGTYV			train set
310-18E4_	HA	Whittle JR et al. 2014 Apr 15;88(8):4047-57.	GGIFNPYA	QDITNY	ISAVFGTA	AAS	ARNQEYTPKYFQY	QKYNSAPLT	KJ149415.1	KJ149344.1	train set
COV2-2199	Spike	Zost et al. Nat. Med. 26:1422-1427 (2020)	GYTLTELS	KLGDKY	FDPEDAET	QGA	ATGFAVFGRAAVPY	QAWDSSTVV	MT665603.1	MT665216.1	train set
011-10_2G01	HA	Guthmiller JJ et al. Mbio. 2021 Mar 16;12(3):e00838-21.	GFTFSNYW	SSNIGTNA	MKQDGSEK	SNN	AGPPPGGEIAMGGS	AAWDDSLNAWV	MZ286616.1	MZ297265.1	train set
1A03_	HA	Madsen A et al. Immunity. 2020 Oct 13;53(4):852-63.	GGSISSGGNY	SGDIGGYNL	ISYSGST	EDS	ARGRGYCSRGATCYNFYMDV	CSHAGSVV	MN888992.1	MN888993.1	train set
COVD21_P1_HC_F12-p1369	Spike	Robbiani et al. Nature 584:437-442 (2020)	GGTFSSYA	QDISNY	IIPIFGTA	DAS	ARVLYYYDSSGYPNLEYFQH	QQYDNLPSFT	MW293232.1	MW293687.1	train set
013_10_3G02	HA	Andrews SF et al. Science translational medicine. 2015 Dec 2;7(316):316ra192-.	GFTFSRYS	QSVTSY	ISYAGSNK	DAS	ARDYQVVPSYWGYLDF	QQRYNWPPLT	KU167144.1	KU167301.1	train set
01.o.02_Heavy	HA	Joyce MG et al. Cell. 2016 Jul 28;166(3):609-23.	SYSITSGYY	QQVSIIY	VYHSGST	GAS	THSIIGNGRDF	QQCGSTYLT	KX386665.1	KX386193.1	train set
C2005	Spike	Cho et al. Nature (2021) DOI: 10.1038/s41586-021-04060-7	GFTFSNAW	SGSIASNY	IKSKTDGGTT	EDN	TTGSLSELSLIMWGAFDI	QSYDSSNVV			train set
CC36.5	Spike	Song et al. Nat Commun. 12:2938 (2021)	GFTLSSYA	QSVLYSSNNKNY	ISYDGTNK	WAS	ARPYSGSYREYFQH	QQYYSTPIT	MW532183.1	MW532184.1	train set
COV047_P4_IgG_70-P1369	Spike	Robbiani et al. Nature 584:437-442 (2020)	GFTFSSYG	QSVSSN	IWYDGSNK	GAS	ARGGRYYDSSGYNGTYEFDY	QQYNNWPPVT	MW293199.1	MW293654.1	train set
COV096_HC_156-p1369	Spike	Robbiani et al. Nature 584:437-442 (2020);Wang et al. Sci. Transl. Med. 13:eabf1555 (2021)	GFTFSDYY	QDISNY	ISSSGSTI	DAS	ARDLPPRRFDI	QQFDNLPIT	MW293208.1	MW293663.1	train set
FI6-370V	HA	Corti D et al. Science. 2011 Aug 12;333(6044):850-6.	GFTFSTYG	QSVSSNNKNY	ISYDGNYK	WAS	AKDSQLRSLLYFDWLSQGYFDH	QQHYRTPPT	JN234435.1	JN234444.1	train set
COV2-2034	Spike	Zost et al. Nat. Med. 26:1422-1427 (2020)	GYTFTTYG	QSISSY	ISAYNGNS	AAS	ARDLPIKVVVPAADYNWFDP	QQSYSTPPT	MT665731.1	MT665344.1	train set
01.d.04_Heavy	HA	Joyce MG et al. Cell. 2016 Jul 28;166(3):609-23.	GFTFSDYG	QGISNY	IRHDGNSE	AIS	AKDAVWSGYYPTHSYFEY	QQTYTTPQT	KX386643.1	KX386180.1	train set
C1421	Spike	Cho et al. Nature (2021) DOI: 10.1038/s41586-021-04060-7	GGSFSGYY	SSNIGTNY	INHSGST	RNN	ARDDGGFRELFLDY	AAWDDSLRGV			train set
56.a.11_Heavy	HA	Joyce MG et al. Cell. 2016 Jul 28;166(3):609-23.	GDSVSSNSAT	QSVSSSY	TYYRSRWYN	GAS	ARASAMIFGIVIILES	QQFDGSHYT	KX387173.1	KX386545.1	train set
C1327	Spike	Cho et al. Nature (2021) DOI: 10.1038/s41586-021-04060-7	EITVSSNY	QSISSSY	IYAGGST	GAS	ARDLSVRGGMDV	QQYGSSLYT			train set	4
CQTS005	Spike	Patent: CN111909263A	GFTLSNAW	QSVSSSY	IKSKTDGGTT	GAS	TTDKGPLFFWSGYYTDY	QHYGSSPRT	MW587358.1	MW587359.1	train set
HK_CV38-158	Spike	Kreye et al. Cell 183:1058-1069 (2020)	GFTFSNAW	QSVSSY	IKSKTDGGTT	DAS	TTDGWFGELFSAYYYYYGMDV	QQRSNWPPIFT			train set
F038-073	HA	Kurosawa,Y (unpublished)	GDSISSGPYY	QSISSY	ISYSGSA	AAS	ARVAPTVRGVIADYYAMDV	QQSYSTPPT	AB363203.1	AB363318.1	train set
HL_CV05-170	Spike	Kreye et al. Cell 183:1058-1069 (2020)	GYTFTGYY	KLGDKY	INPNSGGT	QDS	ARVDTTGTTFWLYYYYGMDV	QAWDSSTALVV			train set
1009-3G06	HA	Wrammert J et al. Journal of Experimental Medicine. 2011 Jan 17;208(1):181-93.	GGSFSTYA	QSVLFSSNNKHY	IIPVVGRA	WAS	ARDRSDEDYDIGY	QQYYSTSWT	HQ689790.1	HQ689791.1	train set
MOD3_P1_IgG_G7-P1369	Spike	Wang et al. Nature 592:616-622 (2021)	GYTFTNFH	QSISSY	INPSGGYT	AAS	ARDIAARDAYFDY	QQSYSSPPYT			train set
F038-270	HA	Kurosawa,Y (unpublished)	GDSVSSGGYN	QSISSY	IYYNGNA	AAS	ARGAPGVSGAMLDYYGMDV	QQSYSTPYT	AB363212.1	AB363325.1	train set
C673	Spike	Wang et al. Nature 592:616-622 (2021)	GFTFSNYG	QSVSNSY	ISFDGSHK	GAS	AKQAELYCSAGSCYEGYIDY	QQYGSSPGT			train set
321.11.GC.6.1H06	HA	Turner JS et al. Nature. 2020 Oct;586(7827):127-32.	GYTFTSYY	VLAKKY	INPGGGAT	KDT	ARAHPSGYAPEFDY	YSAAANDLRV	MT200539.1	MT200540.1	train set
2D10_	HA	Madsen A et al. Immunity. 2020 Oct 13;53(4):852-63.	GDSISGSSYY	QSISSW	IYYSGIT	DAS	ARLYTKSSNANY	QQYHSYSGT	MN888998.1	MN888999.1	train set
COV2-2277	Spike	Zost et al. Nat. Med. 26:1422-1427 (2020)	GFTFSSYA	QSISTY	ISSDGGNK	AAS	ARDVPTTVTAFTVFTY	QQSYSTPGLT	MT665473.1	MT665086.1	train set
Mod11_P2_IgG_B2-P1369	Spike	Wang et al. Nature 592:616-622 (2021)	GFTVSSNY	QSISSW	IYSGGST	DAS	ARDLQEYAGMDV	QQYNSYSNT			train set
MOD8_P2_IgG_D1-P1369	Spike	Wang et al. Nature 592:616-622 (2021)	GFTFDDYA	SSDVGGYNY	ISWNSGSI	DVS	AKEDYYDSSGSFDY	SSYTSSSTWV			train set	22
COVA1-04	Spike	Brouwer et al. Science 369:643-650 (2020)	GGTFSSYA	QSVSSY	IIPIFGTA	DAS	ARIPGYDSSGYYRGDY	QQRSNWPPRFT	MT599823.1	MT599907.1	train set
MOD8_P1_IgG_G2-P1369	Spike	Wang et al. Nature 592:616-622 (2021)	GYTFTGYY	SSDVGGYNY	INPNSGGT	EVS	ARDASWSVVRGAPDY	SSYAGSNNWV			train set
034-100809_1B02	HA	Henry C et al. Cell host & microbe. 2019 Mar 13;25(3):357-66.	GLSFSSYS	QSVSTN	IGGLHGST	GAS	ASDLDGDDGTWFDN	QQYNDWPPT	MH205218.1	MH205418.1	train set
150055-015_2C01	HA	Henry C et al. Journal of virology. 2019 Oct 15;93(21):e01150-19.	GGSVSSGDSY	SSNIGAGYD	IYYSGHT	GNT	AKEAGNLERFLGINWFDP	QSFDSLSDYV	MN267240.1	MN267318.1	train set
F004-113	HA	Kurosawa,Y (unpublished)	GFTVTSNY	QSISSY	IYSGGTT	AAS	ARSLRSTRTFRYGMDV	QQSYSTPPYT	AB363089.1	AB363251.1	train set
COV2-2147	Spike	Zost et al. Nat. Med. 26:1422-1427 (2020)	GFTFSSYA	SSDVGDYNY	ISYDGSNK	DVS	ARSTSGSYYYGMDV	SSYTSSSTLLYV	MT665651.1	MT665264.1	train set	6
31.a.96_Heavy	HA	Joyce MG et al. Cell. 2016 Jul 28;166(3):609-23.	GFTFGTST	QSVSSN	ISGNGGST	DAS	TKDRSPPVYELLPGYYSSYYYMDV	QQYNTRLRT	KX387010.1	KX386405.1	train set
HK_CV38-263	Spike	Kreye et al. Cell 183:1058-1069 (2020)	SGSISSGGYS	HSISND	IFDSGMT	NGS	AREKGTGDYYLDS	QQYNSWPRA			train set
H3N2_228-14-1A04_	HA	Dugan HL et al. Science translational medicine. 2020 Dec 9;12(573).	GGAISSGGYY	QSISNY	ISHSGRP	AAS	ARHFGSGSYYIDS	QQSYSTPIT	MW067490.1	MW067549.1	train set
MOD8_P2_IgG_C4-P1369	Spike	Wang et al. Nature 592:616-622 (2021)	GLIVSSNY	QGISSY	IYSGGST	AAS	ARDLGARGGFDI	QQLDTFPL			train set	4
HL_CV-X1-150	Spike	Kreye et al. Cell 183:1058-1069 (2020)	GYSFTSYW	NIGSKS	IYPGDSDT	DDS	ARHLVCGGSCYPFDY	QVWDSSSDHQV			train set
MOD9_P1_IgG_E1-P1369	Spike	Wang et al. Nature 592:616-622 (2021)	GDTFTTYY	QSISNW	MNPSGGST	KAS	ARGGLVPDAAEPFDY	QHYNSYLWT			train set
321.11.PB.6.4B08	HA	Turner JS et al. Nature. 2020 Oct;586(7827):127-32.	GYTFANYD	RTIGSNY	VSPDSGTT	GAS	ARGPPLTLIIEWGQDQYFYGLDV	QQYGSSPRT	MT200591.1	MT200592.1	train set
ADI-55989	Spike	Wec et al. Science 369:731-736 (2020)	GYSFTNYW	SSNIENNY	IWPDDSDT	DNN	ARAPLASCSGGRCPTYNRFDL	GTWDFSLSAGV	MT565972.1	MT565973.1	train set
COV2-vax-20	Spike	Chen et al. Cell Rep. 36:109604 (2021)	GFTFSSYT	QSVSSN	ISSSSSFI	GAS	ARVRPTYYDSSGYYPDAFDI	QQYYNWPPWT	MZ555541.1	MZ555542.1	train set	12
C1245	Spike	Cho et al. Nature (2021) DOI: 10.1038/s41586-021-04060-7	GGTFSRYA	SSNIGAGYD	IIPILGIA	GNS	ARVLFYYDTSGPRSDDAFDI	QSYDSSLNGSGV			train set
COV072_P3_HC_18-P1369	Spike	Robbiani et al. Nature 584:437-442 (2020)	GGSISSYY	NIGSKN	IYYSGST	YDS	ARPDMSSSSSPHYWYFDL	QVWDSSSGHFHVV			train set
CM17	HA	Voss WN et al. Science. 2021 Jun 4;372(6546):1108-12.	GYTLPELS	SSNIGSNY	FDPEDGET	DNN	ATAAAVRGRGTIDY	ATWDSSLNSGV	MZ049539.1	MZ049540.1	train set
C1332	Spike	Cho et al. Nature (2021) DOI: 10.1038/s41586-021-04060-7	GFTFSSYG	QGISSA	ISYDGSNK	DAS	AKAPRGYYDRSGYYRIQDNFDY	QQFNGYPLT			train set
01.a.39_Heavy	HA	Joyce MG et al. Cell. 2016 Jul 28;166(3):609-23.	GDFPNAYY	QGITNY	ITRSGTT	AAS	ARYPLYHDSRGVFYQKVTAYGMDV	QQLHDYPRT	KX386621.1	KX386161.1	train set
220-14-IgA_1A01	HA	Dugan HL et al. Science translational medicine. 2020 Dec 9;12(573).	GFNFDDYA	SSDIGGYNY	LSWNSGSI	DVS	AKGYGSGSSYPLAPTLDY	SSYRISSTLVV	MW079678.1	MW079778.1	train set
COV2-2834	Spike	Zost et al. Nat. Med. 26:1422-1427 (2020)	GFSLSTSGVG	SSNIGNNA	IYWDDDK	YDD	AHRLPTPQLLPSFENWFDP	ASWDDSLIGPV	MT665593.1	MT665206.1	train set
CQTS036	Spike	Patent: CN111925441A	GGSISSYY	SSDVGSYNL	IYNSGST	EGS	ARDQGYSSGWNDAFDI	CSYAGSRFWV	MW587414.1	MW587415.1	train set	31
31.a.65_Heavy	HA	Joyce MG et al. Cell. 2016 Jul 28;166(3):609-23.	GFTFSNHA	QSVRRN	ISGNGGST	AAS	TEDRSPPEYDLLTGYYSTYYYMDV	QQYNNWLRT	KX386979.1	KX386374.1	train set
321.5.PB.5.8F06	HA	Turner JS et al. Nature. 2020 Oct;586(7827):127-32.	GFRFDDYG	QSISRF	LSWNSAGA	DAS	ARHPKTDFRTGQITYYFDG	QQRSNWLFT	MT200411.1	MT200412.1	train set
CN2-23	Spike	Jennewein et al. Cell Rep. 36:109353 (2021)	GFTFSSYA	QSVLYSSNNKNY	ISGSGGST	WAS	AKGGGETYVRYYFDF	QQYYSTPWT	MZ151232.1	MZ151231.1	train set
COV2-2703	Spike	Zost et al. Nat. Med. 26:1422-1427 (2020)	GFTFSSYD	QSISSY	IGTAGDT	DAS	ARARGGYNWNFDY	QQSYSTPPIT	MT665472.1	MT665085.1	train set
COV047_P3_IgM_71-P1348	Spike	Wang et al. Sci. Transl. Med. 13:eabf1555 (2021)	GGSISSGGYY	SSNIGSNY	IYYSGST	SNN	ARQRSIAAREGIPPGWFDP	AAWDDSLSGPYVV	MW293060.1	MW293515.1	train set
HK_CV07-252	Spike	Kreye et al. Cell 183:1058-1069 (2020)	GYTFSSYY	QSISSW	INPSGGST	KAS	ARDKHWNNANYYYYGMDV	QQYNSYL			train set
PZF12_P2_IgG_G9-P1369	Spike	Wang et al. Nature 592:616-622 (2021)	GYTFTGYY	QSLLHSNGYNY	INPNTGGT	LGS	ARKRFRYYDGRDWFPPADY	MQALQTPLT			train set
COVA2-21	Spike	Brouwer et al. Science 369:643-650 (2020)	GGSISSYY	QSISSW	IYYSGST	KAS	ARGGELPHYNWFDP	QQYNTYSRT			train set
H3N2_228-14-2G06_	HA	Dugan HL et al. Science translational medicine. 2020 Dec 9;12(573).	GDSINSDYYY	QSISTY	ISYSGRA	AAS	ARLIGGIGGRDHYYMDV	QQSYSTPLT	MW067441.1	MW067560.1	train set
01.a.03_Heavy	HA	Joyce MG et al. Cell. 2016 Jul 28;166(3):609-23.	GDSFNGYY	QGISNY	INRSGST	AAS	ARYPLYYDSRGVFYQKVTAYAMDV	QQLHSYPRT	KX386585.1	KX386126.1	train set
321.4.GC.12.1E02	HA	Turner JS et al. Nature. 2020 Oct;586(7827):127-32.	GGSISGYY	QSISSW	IYTSGNT	KAS	VKDSYYEILTGPFDP	QQSWT	MT200103.1	MT200104.1	train set
MOD8_P2_IgG_H4-P1369	Spike	Wang et al. Nature 592:616-622 (2021)	GGSIRSTGHL	QSISSW	IYYSGST	KAS	ARQEHYYDRSGYPRSDYAFEI	QQYSGYPWT			train set
CQTS166	Spike	Patent: CN111925444A	GGSISSGGYY	QSVSSN	IYYSGST	GAS	AREKIRSIAAAGTVYYYGMDV	QQYNNWPPWT	MW587600.1	MW587601.1	train set
C2118	Spike	Cho et al. Nature (2021) DOI: 10.1038/s41586-021-04060-7	GFTFSSYG	QDISNY	ISYDGSNK	DAS	AKGGPFGYSFPLKYFDY	QQYDNLPSFT			train set
CQTS134	Spike	Patent: CN111925443A	GGSISSSSYY	TSDVGAYNY	IHDSGST	NVS	ARYYGPGTYYDAFDI	SSYTSSSTWV	MW587562.1	MW587563.1	train set
CC10.3	Spike	Song et al. Nat Commun. 12:2938 (2021)	GFTFSSYG	ALPKKY	IWYDGSNK	EDS	AREGIVGATTGFDY	YSTDSSGNPS	MW532173.1	MW532174.1	train set	60
PCV1-59	Spike	Jennewein et al. Cell Rep. 36:109353 (2021)	GFTFSNYA	QSVSSY	ISYDGSIK	DAS	TRGAVAGNNAFDV	QQRSNWPFT	MW806136.1	MW806163.1	train set
H1N1_296-16-IgG-2E02_	HA	Dugan HL et al. Science translational medicine. 2020 Dec 9;12(573).	GFTFDDNA	SSNIRSNT	ISWHSIGI	TNN	AKDISSPSMDNFGWSDAFDI	AAWDDSLNGWV	MW067430.1	MW067519.1	train set
01.a.24_Heavy	HA	Joyce MG et al. Cell. 2016 Jul 28;166(3):609-23.	GESLSGYY	QGIGNY	VNHSGGA	AAS	TRYPLYYDSRGVFYQKLTAYGMDV	QQLNSYPRT	KX386606.1	KX386146.1	train set
C81E2	Spike	Tong et al. Cell 184:4969-4980.e15 (2021)	GFTFSSYA	QGISNY	ISYDGSNK	AAS	ARGRGSYFTYFDY	QKYNSASPLT	MW718451.1	MW718603.1	train set	74
COV047_P4_IgM_35-P1348	Spike	Wang et al. Sci. Transl. Med. 13:eabf1555 (2021)	GFTFSTYT	SSDVGGYNY	ISSVSSYI	DVS	ARECSDESFDY	CSYAGSYTWV	MW293092.1	MW293547.1	train set
54.a.11_Heavy	HA	Joyce MG et al. Cell. 2016 Jul 28;166(3):609-23.	GYTFTSYG	QSVSSY	ISAYTGNT	GAS	ARDRIQGAVVLPAEQVNWFDP	QQHSNWPRT	KX387071.1	KX386450.1	train set
COV2-2094	Spike	Zost et al. Nat. Med. 26:1422-1427 (2020)	GFIFDDYD	SLRSYY	INWNGGST	DKN	AVIMSPIPRYSGYDWAGDAFDI	NSRDSSGNAVV	MT665430.1	MT665043.1	train set
C1-3-7B04	HA	Henry C et al. Cell host & microbe. 2019 Mar 13;25(3):357-66.	GGSVSSGGYS	QSISNY	IFHSGRP	GGS	ARVGDNGSSYGMDV	QQSYSNPIT	MH205262.1	MH205460.1	train set
V3-3D2	HA	Thomson CA et al. Frontiers in immunology. 2012 May 8;3:87.	GVIFNAYA	QDISNY	ITGVFHTA	ATS	ARGPKYYHSYMDV	QQYSRYPPT			train set
MOD9_P2_IgG_B2-P1369	Spike	Wang et al. Nature 592:616-622 (2021)	GYTFTNYD	NIGSKN	MNPNSGST	DDS	ARGGALTGYVDY	QLWDSTGDPLYV			train set	164
COV2-2759	Spike	Zost et al. Nat. Med. 26:1422-1427 (2020)	GYSFTNYW	SSNIGSNS	IYPGDSDT	SNN	ARTPTLYNWFHP	AAWDDSLNGSWV	MT665485.1	MT665098.1	train set
321.5.PB.5.6B02	HA	Turner JS et al. Nature. 2020 Oct;586(7827):127-32.	GGSFSSYA	QGISNY	IKRVFGVP	ASS	ATVPQWLGQPYEF	LQHNDYPHT	MT200311.1	MT200312.1	train set
AG11-E05	HA	Henry C et al. Cell host & microbe. 2019 Mar 13;25(3):357-66.	GYSFSDDW	QSVTSDD	IFSDDSDT	GAY	ARAPGIWSDRFTFQSPMFDY	QQYGDSQYT	MH205355.1	MH205562.1	train set
Mod4_P4_IgG_E1-P1369	Spike	Wang et al. Nature 592:616-622 (2021)	GGSISSYY	QSISSY	IYYSGST	AAS	AGYYYDSSGYHFGFDP	QQSYSTPYT			train set
01.y.01_Heavy	HA	Joyce MG et al. Cell. 2016 Jul 28;166(3):609-23.	GFTFSSYW	HSIATY	IKQDGSSK	TAS	ARDRTPGYSYGYVDRVVWRNPYYGMDV	QQSYSIPLT	KX386675.1	KX386198.1	train set
CQTS106	Spike	Patent: CN111909261A	GFSLSTSGMC	QSIRVY	IDWDDDK	AAS	AREEAAGTKLDY	QQSYSTPRT	MW587512.1	MW587513.1	train set
COV072_P3_HC_69-P1369	Spike	Robbiani et al. Nature 584:437-442 (2020)	GFTFSSYT	QSISSY	ISYDGSIK	AAS	ARDSDTAMVDYFDY	QQSYSTFMYT			train set
TAU-2310	Spike	Mor et al. PLoS Pathog. 17:e1009165 (2021)	GFTFSNYV	SSDVGGYDY	IGGSGDST	EVS	AKGAAPYYYYYYGMDV	SSYTSSSALYV	MW367331.1	MW367332.1	train set	35
F041-278	HA	Kurosawa,Y (unpublished)	GFTFSDYQ	QSISSY	ITGSGNTI	AAS	VRVRVMGFGTDAFDI	QQSYSTPLT	AB363229.1	AB373047.1	train set
16.m.01_Heavy	HA	Joyce MG et al. Cell. 2016 Jul 28;166(3):609-23.	GGIFRSYA	QGISNY	IIAIFGTA	AAS	ARGSYYYLSYFDS	QNYNSARGT	KX386812.1	KX386300.1	train set
S564-138	Spike	Dugan et al. Immunity 54:1290-1303.e7 (2021)	GYTFTGYY	SSDVGGYNY	INPISGGT	EVS	ARLAYYYDSSAYRGAFDI	SSYTSSSTYV			train set
MOD6_P2_IgG_F9-P1369	Spike	Wang et al. Nature 592:616-622 (2021)	GFTFNHYG	QDISNY	ISYDGSDK	DAS	AKNLYSYAYPTPAGGTFDY	QQYDNLPR			train set
COV107_Plate1_HC_74-P1369	Spike	Robbiani et al. Nature 584:437-442 (2020)	GFTFDDYA	QSVSSN	VSWNSGSI	GAS	AKALSSTGFLVVYFDY	QQYNNWLSLT			train set
COVA2-36	Spike	Brouwer et al. Science 369:643-650 (2020)	GYSFTSYW	QSISSW	FYPGDSDT	KAS	ARHNPDYYDSSGPLDY	QQYNSYLWT			train set
R95-2C07	HA	Liu Y et al. Nature communications. 2019 Jan 18;10(1):1-3.	GFSFSSYW	QGIRDD	IKQDGSEK	AAS	ARDGPHDFWSGYPFDY	LQHNSYPRT	MK311821.1	MK311985.1	train set
K77-2C10	HA	Liu Y et al. Nature communications. 2019 Jan 18;10(1):1-3.	GFSFDDYA	QGISSW	INWDGGI	AAS	AKDSGRAVVNYVPEAFDF	QQYNSFPLT	MK311436.1	MK311891.1	train set
Mod2_P1_IgG_H2-P1369	Spike	Wang et al. Nature 592:616-622 (2021)	GFTFSSYA	QDISNY	ISDDGSNK	HAS	ARDGGSLMVRGVMAPPFDY	QQYDNLPVT			train set
MOD3_P2_IgG_E4-P1369	Spike	Wang et al. Nature 592:616-622 (2021)	GFTFSSYG	QSISSY	ISSDGSIK	AAS	ARDSNTVTTDLFDY	HQSYSTST			train set
COV2-2273	Spike	Zost et al. Nat. Med. 26:1422-1427 (2020)	GGSISSSSYY	SSDIGGYNY	IYYSGST	DVS	AGEEVRGVKLYYYYAMDV	SSYTSISTWV	MT665740.1	MT665353.1	train set
C41C3	Spike	Tong et al. Cell 184:4969-4980.e15 (2021)	GGSISSYY	SSNIGSDT	IYYSGST	NNN	ARAAEYYDFWSGYYRNWFDP	AAWDDSLNGHVV	MW718340.1	MW718492.1	train set
AG2-B05	HA	Henry C et al. Cell host & microbe. 2019 Mar 13;25(3):357-66.	GMTFDIYN	QRVSGY	ISDNSRYI	DVS	ARDGGVEGDIYYYGMDV	QSGT	MH205303.1	MH205507.1	train set
COVD57_P1_HC_B8-1369	Spike	Robbiani et al. Nature 584:437-442 (2020)	GFTFGDYA	QSLLHSDGKTY	IRSKAYGGTT	EVS	TRARSVTMVWYRYYMDV	MQSIQLPYT			train set
HK_CV07-107	Spike	Kreye et al. Cell 183:1058-1069 (2020)	GFTFSSYA	QSISSW	ISGSGGST	KAS	AKDRRTMIVVVITNKYYYGMDV	QQYNSYPLT			train set
PDI_129	Spike	Wheatley et al. Cell Rep. (In Press) DOI:10.1016/j.celrep.2021.109822	GYTLTELS	QGINSY	FDPEDGET	AAS	ATGVAVAGTPSSYYYYYYMDV	QQLNSYPRT			train set
46472-7	Spike	Shiakolas et al. Cell Rep Med. 2:100313 (2021)	GFTFSSYA	QFINSW	INVNGYDT	AAS	VKEDTPLVFDS	QQYDSYST	MZ126650.1	MZ126665.1	train set
HL_CV05-121	Spike	Kreye et al. Cell 183:1058-1069 (2020)	GYTFNSYD	SSNVGSNT	LTPDSGYT	STN	VRERIDYDHSGVSTSAFEF	GGWDDSLNGYV			train set
034-10-4D03	HA	Dugan HL et al. Science translational medicine. 2020 Dec 9;12(573).	GFTGSGFTFDDFA	QSISTW	ISWNSGDI	KAS	AKDKAGGCGADCSIYYYFGMDV	QQYKRSSGYT	MW079591.1	MW079594.1	train set
PZF12_P2_IgG_E5-P1369	Spike	Wang et al. Nature 592:616-622 (2021)	GFTVNSNY	QSVSSY	IYSDPAT	GAS	ASLYSSGWYLRGAPQV	QQYNNWPPRSYT			train set
PZF12_P2_IgG_E4-P1369	Spike	Wang et al. Nature 592:616-622 (2021)	GFTFSRYG	QDISNY	VSYDGSDK	DAS	AKSGFGYSYGYYYFDY	QQSDYLPIT			train set	133
F010-005	HA	Kurosawa,Y (unpublished)	GFTFDDYG	QSISSY	INWNGGST	AAS	ARDRRAEALSLGESFHPYYHYYYGMDV	QQSYSTPLT	AB363117.1	AB363264.1	train set
039_10_4B04	HA	Andrews SF et al. Science translational medicine. 2015 Dec 2;7(316):316ra192-.	GGTVSSLA	QGIRNA	ITTMGTV	AAS	AKMALTGYFDY	QQYYTTPHVT	KU167202.1	KU167336.1	train set
C15C9	Spike	Tong et al. Cell 184:4969-4980.e15 (2021)	GGSFSGYY	SSNIGSHT	INHSGTT	SST	ARGSRCSSASCLFYYFYYIDV	AAWDDSLNGQGV	MW718358.1	MW718510.1	train set
C2039	Spike	Cho et al. Nature (2021) DOI: 10.1038/s41586-021-04060-7	GFSFSIYW	QSISSY	IKRDGSEK	AAS	ARDSRGHYYDSSGYPAFDY	QQSYSTPRGP			train set
2803	HA	Lee J et al. Cell host & microbe. 2019 Mar 13;25(3):367-76.	GFTFSSYG	QSVSSY	IWYDGSNK	DAS	ARGYSYGYIDY	QQRSNWPPMYT	MK353356.1	MK353357.1	train set
COV2-vax-49	Spike	Chen et al. Cell Rep. 36:109604 (2021)	GFTVSSNY	QGISSY	IYSGGST	AAS	ARDRGEDVFDI	QQLNSYPGYT	MZ555600.1	MZ555601.1	train set	25
SFV009_2G01	HA	Guthmiller JJ et al. Science Translational Medicine. 2021 Jun 2;13(596).	GGSISSYY	QRLTSS	IYYSGST	AAS	ARDCSGFEDMDSFYYFMDV	QYRSHWPPAVT	JX027401.1	MW858054.1	train set
ADI-55960	Spike	Wec et al. Science 369:731-736 (2020)	GGSMNHYY	SSDVGAYNY	TYYSGST	DVR	ARGSQIDLRGGLGATFFDY	SSYTSTNTV	MT565922.1	MT565923.1	train set
COV2-2697	Spike	Zost et al. Nat. Med. 26:1422-1427 (2020)	GYTFTSHY	QSVSSY	INPSGGST	DAY	ARDLAGVPAALGCWFDP	QQRSNWPLIFT	MT665645.1	MT665258.1	train set
CQTS035	Spike	Patent: CN111925441A	GGFISSYY	QSISSY	IYYSGTT	AAS	ARRSMGYCSGGNCYSGFDP	QQSYSTPLT	MW587412.1	MW587413.1	train set
C004_P2_IgG_B5-P1369	Spike	Wang et al. Nature 592:616-622 (2021)	GYTFTSYY	QGISSY	INPSGGTT	AAS	AREQGSGYSSFPFDI	QQLISYPYT			train set
FnC1t1p2_A5	Spike	Kreer et al. Cell 182:843-854.e12 (2020)	GYTFTSYD	QSVSSSY	MNPNSGNT	GAS	ARATTDCSSTSCWSLDFWSGYYTGGREKIFDY	QQYGSSPGT	MT658812.1	MT658840.1	train set
CC12.9	Spike	Rogers et al. Science 369:956-963 (2020)	GYIFSGYY	SSDVGGYNY	ISPDSGGT	DVS	ARGPRYSGTYFDY	SSYTSSSAQV	MT594046.1	MT594079.1	train set
COV096_HC_28-p1369	Spike	Robbiani et al. Nature 584:437-442 (2020);Wang et al. Sci. Transl. Med. 13:eabf1555 (2021)	GYSFTSYW	QGISSA	IYPGDSDT	DAS	ARMVTSGTYYYDNSGYSSSGPFDY	QQFNN	MW293105.1	MW293560.1	train set
I20	HA	Raymond DD et al. Nature medicine. 2016 Dec;22(12):1465-9.	GYSFTSYW	QSVXSSY	IYPGDSDT	GAS	ARVVADREGFGYYYGMDV	QQYGSSPWT	KU948664.1	KU948672.1	train set
R95-1A03	HA	Liu Y et al. Nature communications. 2019 Jan 18;10(1):1-3.	GFTVSINY	NIGSKS	IYTGGET	DDS	ARDGPPGDGSLDY	QVWDSFSDVV	MK311814.1	MK312142.1	train set
MOD3_P1_IgG_A2-P1369	Spike	Wang et al. Nature 592:616-622 (2021)	GLTVSSNY	QDIRNY	IYSGGST	DAS	ARELRNWK	QQYDNLPQT			train set
MOD6_P1_IgG_A11-P1369	Spike	Wang et al. Nature 592:616-622 (2021)	GYSFSNYW	QSISNW	IDPGDSYT	DAS	ARHDREYHQAGWFDP	QQYNTYSHT			train set
PZF10_P2_IgG_F8-P1369	Spike	Wang et al. Nature 592:616-622 (2021)	GFTFSSYG	QDISNY	ISYDGSNK	DAS	AKKGGPYCSGGSCNVGYFDY	QQYDNLPLT			train set	5
COV107_Plate1_HC_29-P1369	Spike	Robbiani et al. Nature 584:437-442 (2020)	GFTVSSNY	SSDVGGYNY	IYSGGST	EVS	ARGEGWDLPYDY	SSYAGSNNFVV			train set	42
COVD21_P2_HC_C8-p1369	Spike	Robbiani et al. Nature 584:437-442 (2020)	GYTFTGYY	QDISNY	INPISGGT	DAS	ASPASRGYSGYDHGYYYYMDV	QQYDNLPIT	MW292932.1	MW293387.1	train set
COV096_HC_55-p1369	Spike	Robbiani et al. Nature 584:437-442 (2020);Wang et al. Sci. Transl. Med. 13:eabf1555 (2021)	GGTFSSYA	QSVLYSSNNKNY	IIPIFGTT	WAS	TSGQGAGVNRGVVITTLGY	QQYYSTPCS	MW293053.1	MW293508.1	train set
PZF10_P2_IgG_G9-P1369	Spike	Wang et al. Nature 592:616-622 (2021)	GVIVSRNY	SSNIGST	IYSGGST	SNN	ARDLLEVGGMDV	ATWDDSLSASYV			train set	4
COV2-2009	Spike	Zost et al. Nat. Med. 26:1422-1427 (2020)	GFTFSTYA	SGDVGAYNY	ISYDGSNK	DVS	ARDTATYVLLWSGDFNLDY	SSYTSSSTLWV	MT665752.1	MT665365.1	train set
PZF10_P2_IgG_A4-P1369	Spike	Wang et al. Nature 592:616-622 (2021)	GGSIRSGGFY	NIGSKS	IDYSGST	YDS	ARAPYGSGFLDV	QVWDGSSDRVI			train set
Mod1_P1_IgG_G4-P1369	Spike	Wang et al. Nature 592:616-622 (2021)	GYTFTSHA	SGSIASNY	ISANNDNT	EDN	ARPLLGYYLGIDY	QSYDSGNWV			train set
COV2-2762	Spike	Zost et al. Nat. Med. 26:1422-1427 (2020)	GGSISSSSYY	SSDVGSYNL	IYYSGIT	EGS	ARHQRYCSSSSCHVWDY	CSYAGSSTWL	MT665496.1	MT665109.1	train set
COV072_Plate2_HC_86-P1369	Spike	Robbiani et al. Nature 584:437-442 (2020)	GGSISSGDYS	QDISSY	IYYSGST	DAS	VRVVMSGIAAAGQNDY	QQYDILPPMYT			train set
C1322	Spike	Cho et al. Nature (2021) DOI: 10.1038/s41586-021-04060-7	GFTFSSYD	QTIFSY	IGTAGDT	AAS	ARDVGGYWYFDL	QQSYSTPPIT			train set
321.5.PB.5.6A09	HA	Turner JS et al. Nature. 2020 Oct;586(7827):127-32.	GYSVTSGYY	QTINNY	LFHNGNT	DAS	VRGAGTIFGLSTWSTWFDT	QQRSNWPPLT	MT200307.1	MT200308.1	train set
C681	Spike	Wang et al. Nature 592:616-622 (2021)	GFTFSSYN	QSISSY	IGSTSSTI	TAS	ARHQGSLSYYYHGMDV	QQSYSTPST			train set
ADI-55765	Spike	Wec et al. Science 369:731-736 (2020)	GASVSSDHW	ALPRRY	VYHSGST	EDN	ATMWGGLCTASNCYGNPMDV	YSTDSTANYKV	MT565884.1	MT565885.1	train set
13001-24_4C01	HA	Dunand CJ et al. Cell host & microbe. 2016 Jun 8;19(6):800-13.	GFTFSDYA	QSVTDN	IWSDGDTK	GAS	AKEVLYGGYYFDY	QQYTYWPPWT	KU987553.1	KU987554.1	train set
C1408	Spike	Cho et al. Nature (2021) DOI: 10.1038/s41586-021-04060-7	GASFTSGSYY	QSVSSN	IYYSGTT	GAS	ARESIRVVPGASPDYYGMDV	QQYNNWPPWT			train set
Mod11_P2_IgG_A11-P1369	Spike	Wang et al. Nature 592:616-622 (2021)	GFTFSRYA	QSISSW	IGGDGAIT	DAS	AKGPRHEGDYFDY	QQYNSYGYT			train set
C1263	Spike	Cho et al. Nature (2021) DOI: 10.1038/s41586-021-04060-7	GFTFSSYA	QSISSY	ILYDGSYK	AAS	ARDWGSTVTLFDS	QQSYNTPPWT			train set
Mod2_P1_IgG_D1-P1369	Spike	Wang et al. Nature 592:616-622 (2021)	GFTFSNYA	QSISSY	ISFDGSNK	AAS	ARDHEWALDIVLMVSGCLDY	QQSYSTPWT			train set
HK_CV38-132	Spike	Kreye et al. Cell 183:1058-1069 (2020)	GGSISSGGYY	QSVLYSSNNKNY	IYYSGST	WAS	ARAERSITIFGVVTSAFDY	QQYYSTPYT			train set
MOD3_P1_IgG_A7-P1369	Spike	Wang et al. Nature 592:616-622 (2021)	GYTFTNYY	QSVSGY	INPGAGST	DAS	ARDLGLVPAANSFEY	QQRSNWPPFT			train set
011-10_3B02	HA	Dugan HL et al. Science translational medicine. 2020 Dec 9;12(573).	GGSISSYY	GSNIGADYD	VYYSVDFTGST	ANT	ARHILYNPAYSSGWTPGFDP	QSYDRSLSGYVV	MW079544.1	MW079587.1	train set
31.d.01_Heavy	HA	Joyce MG et al. Cell. 2016 Jul 28;166(3):609-23.	GFTFGTYG	QSVLYSSNNKNY	ISNDGNNK	WAS	AKDSLFQLRYFDWLLGDAFNI	QQYYTTPYT	KX387038.1	KX386433.1	train set
COV2-2051	Spike	Zost et al. Nat. Med. 26:1422-1427 (2020)	GFSLGTSGMC	QSIAGY	IDWDDDK	GTT	ARGVVTYDY	QQSYSTPGT	MT665484.1	MT665097.1	train set
C531	Spike	Gaebler et al. Nature 591:639-644 (2021)	GFTFDDFA	QGISSY	ISWNGGII	PAS	VKGYRYYYDILTGYYNDAGAFDY	QQLNDYPFT			train set
COVD21_P1_HC_H5-p1369	Spike	Robbiani et al. Nature 584:437-442 (2020)	GGSISSYY	QSISSW	IYYSGST	KAS	ARVPSVGDCSSTSCLYWYFDL	QQYNSYST	MW293240.1	MW293695.1	train set
C1259	Spike	Cho et al. Nature (2021) DOI: 10.1038/s41586-021-04060-7	GYRFSTVW	NIGSKS	IYPGDSDT	DDR	ARRFGDTYPNVWFDP	QVWDSSSDHYV			train set
CQTS209	Spike	Patent: CN111925442A	GGSISSSNYY	SSDVGSYNL	IYYSGST	EGS	ARIPRHLGQDHYYYVMDV	CSYAGIFV	MW587660.1	MW587661.1	train set
70-5C01	HA	Wrammert J et al. Journal of Experimental Medicine. 2011 Jan 17;208(1):181-93.	GFTFSSYA	QSLLHTNGYSY	ISGSGGST	LVS	ARSTCGGSCYYRLDP	MQPLQTPFT	HQ689770.1	HQ689765.1	train set
C549	Spike	Gaebler et al. Nature 591:639-644 (2021)	GGTFSTSA	SDYSYYK	IIPFFGTP	VGPGGIVG	ARREPYGPRDYYYFFGMDV	GADEGSGGTFVGV			train set
C003_P2_IgG_D6-P1369	Spike	Wang et al. Nature 592:616-622 (2021)	GFTFSAFA	QSISSY	ILYDGSNK	VAS	ARDSSSQQHLVSWFDP	QQSYSTPPWT			train set
V4-17	HA	Thomson CA et al. Frontiers in immunology. 2012 May 8;3:87.	GGSITRNSYF	SSNIGTYY	MYYDGTT	DNN	ARHHVTELRVLEWLPKSDY	AAWDDSLSGVV			train set
Wang-C350	Spike	Wang et al. Sci. Transl. Med. 13:eabf1555 (2021)	GFIFSNAW	QSISIY	IKSKTDGGTT	AAS	YRFCSDGSCYRHFDY	QQSYSTPPET			train set
T2-6C	HA	Huang KY et al. 2015 Jul 1;125(7):2631-45.	GFIFSNYA	QSVSTN	VTGGGSST	GTS	AKSAETQYFYDSNGYAY	QQYNDWPRT	KP231626.1	KP231647.1	train set
COVD57_P2_HC_C12-1369	Spike	Robbiani et al. Nature 584:437-442 (2020)	GFTFSSYD	QSISSY	IGTAGDT	AAS	ARGTTFNHYYYMDV	QQSYSTPPWT			train set
H3N2_228-14-4E06_	HA	Dugan HL et al. Science translational medicine. 2020 Dec 9;12(573).	GLTFDNYA	NSDLGGYKL	ISWNSAIK	DVN	VKDNSYGQKPPFYYYFDV	SSYTSGNTWV	MW067457.1	MW067576.1	train set
CV3-13	Spike	Jennewein et al. Cell Rep. 36:109353 (2021)	GGSISSGTYY	QDISNY	IYTSGSA	VAS	AREYSSSYYYFYYMDV	QQFDNLPYT	MW681569.1	MW681597.1	train set
W85-3H01	HA	Liu Y et al. Nature communications. 2019 Jan 18;10(1):1-3.	GLSVSGSY	QSISTY	IYAGGRT	AAS	AEGYEHGMGV	QQTYTVLT	MK311668.1	MK311945.1	train set
67	HA	Lee J et al. Cell host & microbe. 2019 Mar 13;25(3):367-76.	GGSTSSYY	QSISSY	VYYSGNT	AAS	ARQHSSGWYPWFDP	QQSYSTPPVT	MK353378.1	MK353379.1	train set
MOD9_P1_IgG_B11-P1369	Spike	Wang et al. Nature 592:616-622 (2021)	GFTFTSYA	SGSIASNY	ISGSGGST	EDN	AKTLATPWTLIEWLRLQEVQMDV	QSYDSRYHVV			train set
01.e.01_Heavy	HA	Joyce MG et al. Cell. 2016 Jul 28;166(3):609-23.	AFTFSSYA	QSLLHSNGYNY	ISSNGRNK	LSS	ARGSSGYTYGYIDPLSNYYGMDV	MQARQTPPT	KX386644.1	KX386181.1	train set
HK_CV05-125	Spike	Kreye et al. Cell 183:1058-1069 (2020)	GGSISSSSYY	QSVSSN	IYYSGST	GAS	ASSNTASTMIVVVVQRNWFDP	QQYNNWPPIT			train set
Mod4_P4_IgG_F7-P1369	Spike	Wang et al. Nature 592:616-622 (2021)	GFTFSSYG	SGSIASNY	IWYDGSNK	EDN	AKTGYSYGAAGRWYFDY	QSYDSSNVV			train set
COVD21_P3_HC_E4-p1369	Spike	Robbiani et al. Nature 584:437-442 (2020)	GYTFTNYG	SSDIGVYNY	NSAYNGNT	DVT	ARTDGTPAEYFQY	SSYRGSSTPYV	MW293064.1	MW293519.1	train set
HK_CV07-214	Spike	Kreye et al. Cell 183:1058-1069 (2020)	GDSVSSNSAA	QSVSSN	TYYRSKWYN	DAS	AREENAFDI	QQYSNWLLYT			train set
CV2-26	Spike	Jennewein et al. Cell Rep. 36:109353 (2021)	GFIFSSYA	SGHSSYA	ISYDGSNK	FNSDGTH	ARGNGYIIIDY	QTWGTGGV	MW681664.1	MW681665.1	train set
EM-3C02	HA	Wrammert J et al. Journal of Experimental Medicine. 2011 Jan 17;208(1):181-93.	GFTFSTYG	QSISIS	IWYDGSNK	AAS	ARDSEGSGWYFDY	QQSYSTPIT	HQ689729.1	HQ689725.1	train set
F041-233	HA	Kurosawa,Y (unpublished)	GASISSGHYY	QSISSY	ISYSGTT	AAS	ARLKDNVSSPGGGYYDYYAMDV	QQSYSTPIT	AB363226.1	AB373045.1	train set
150055-008_1E05	HA	Henry C et al. Journal of virology. 2019 Oct 15;93(21):e01150-19.	GGSISSSGYY	SSNLGADYD	MYYSETNSYSGGT	GNR	ARHMDILVVPAAPPFDY	QSYDNRLSGSWV	MN267248.1	MN267328.1	train set
COV2-2736	Spike	Zost et al. Nat. Med. 26:1422-1427 (2020)	GFTFSDYA	QSISSW	ISFDGSNK	KAS	ARDLSTTWYLEMWGPDAFDI	QQYNSYPYT	MT665567.1	MT665180.1	train set
PZF12_P2_IgG_B4-P1369	Spike	Wang et al. Nature 592:616-622 (2021)	GVTFSSYS	QSISSY	IIPILGRT	AAS	ARDQYYDNSGYYYFYYFDY	QQSYSTPET			train set
C1224	Spike	Cho et al. Nature (2021) DOI: 10.1038/s41586-021-04060-7	GDSISSNSFF	SGSIASNY	ISYSGST	EDN	ARLRWLRGKFDP	QSYDSSIHVV			train set	7
COV2-vax-4	Spike	Chen et al. Cell Rep. 36:109604 (2021)	GFTFSSYS	QSVSSN	ISSSSSFI	GAS	ARVRPTYYDSSGYYPDAFDI	QQYYNWPPWT	MZ555585.1	MZ555586.1	train set	12
240-14-IgA_2F05	HA	Dugan HL et al. Science translational medicine. 2020 Dec 9;12(573).	GYSISSAYY	SIGLKR	IYHSGST	YDS	ARIYMVRDLEIYYFDS	QVWDVSGDHTV	MW079692.1	MW079798.1	train set
COV2-2939	Spike	Zost et al. Nat. Med. 26:1422-1427 (2020)	GFTFSSYG	SLRRYY	IWYDGSNK	GKN	ARDLHQDWVVVVAANVYGMDV	NSRDSSGNPRW	MT665524.1	MT665137.1	train set
PDI_74	Spike	Wheatley et al. Cell Rep. (In Press) DOI:10.1016/j.celrep.2021.109822	GFTFSRYG	QSISSY	ISYDGSNK	AAS	AKEMATYYHYYYGLDV	QQSYSTPRT			train set
COV2-2553	Spike	Zost et al. Nat. Med. 26:1422-1427 (2020)	GFIFSSYA	QSISSY	ISYDGSNK	AAS	ARSPPASYYNPSTGYFDY	QQSYSTPMHT	MT665698.1	MT665311.1	train set
PCV1-40	Spike	Jennewein et al. Cell Rep. 36:109353 (2021)	GGSISSSTYY	KLGNRY	LYYSGST	QNN	ATLYYVWGSYRGLEGNFDN	QAWDSSTVV	MW806123.1	MW806181.1	train set
K77-2A09	HA	Liu Y et al. Nature communications. 2019 Jan 18;10(1):1-3.	GFTFDNFA	QSLVDSYGDTY	VGWDSAVI	KVS	AKDDDPGNYGYFHYSLDV	MQGTHWPLT	MK311442.1	MK311896.1	train set
C004_P2_IgG_D3-P1369	Spike	Wang et al. Nature 592:616-622 (2021)	GGTFSSDA	QSIRSF	IIPIFGTA	AAS	AKDVRESPLYGMDV	QQSYSSPLT			train set
HK_CV07-202	Spike	Kreye et al. Cell 183:1058-1069 (2020)	GFTVSSNY	QGISSY	IYSGGST	AAS	ARDLYYYGMDV	QQLNNYSVT			train set
Mod4_P3_IgG_A12-P1369	Spike	Wang et al. Nature 592:616-622 (2021)	GVTVSSNY	QGISSY	IYSGGST	AAS	ARDLVVNAFDI	QQLTSYPPA			train set
56.a.03_Heavy	HA	Joyce MG et al. Cell. 2016 Jul 28;166(3):609-23.	GDSVSSNSAA	QSVSSSY	TYYRSKWYN	GAS	ARGSPMIFGIVIIFDS	QQFDGSHYT	KX387165.1	KX386537.1	train set
CQTS123	Spike	Patent: CN111909260A	GFSLSTSGVG	SSNIGSNN	IYWDDDK	SNN	AHTTWYYYGSGWFDP	AAWDDSLNGHV	MW587542.1	MW587543.1	train set
321.5.PB.5.6E08	HA	Turner JS et al. Nature. 2020 Oct;586(7827):127-32.	GYSFTGYG	TGAVTRGYF	VSGYTGKT	STT	ARDRRQGVVELVRQSAFDI	LLYYGGHVL	MT200331.1	MT200332.1	train set
HL_CV07-319	Spike	Kreye et al. Cell 183:1058-1069 (2020)	GYNFSGSY	SSDVGGYNY	INPNSGGP	EVS	ARGPFFFEVVVAEGFGWFDP	SSYAGSNVYV			train set
COV2-2308	Spike	Zost et al. Nat. Med. 26:1422-1427 (2020)	GFTFSNYA	QSVRSN	ISSSGGAT	GAS	VKGLFDWFPL	HQYNNWPQT	MT665439.1	MT665052.1	train set
AG8-2B02	HA	Henry C et al. Cell host & microbe. 2019 Mar 13;25(3):357-66.	GFDSNEYG	QSVLYSSYNKYY	IWFDGTTK	WAS	AREHLPYYYDVGIYYYYGMNV	QQYYSIPLT	MH205330.1	MH205532.1	train set
321.4.GC.5.2H08	HA	Turner JS et al. Nature. 2020 Oct;586(7827):127-32.	GFTFGDYG	QGIRNN	IRTKTYRGTS	PAS	TRFRITFSGWEPEDY	LQGFSFPYT	MT200073.1	MT200074.1	train set
Turner-07-2C08	Spike	Turner et al. Nature 596:109-113 (2021)	GFTFSSSA	QSVSSSY	IVVGSGNT	ATS	AAAYCSGGSCSDGFDI	QQYGSSPWT	MW926400.1	MW926423.1	train set	3
C1330	Spike	Cho et al. Nature (2021) DOI: 10.1038/s41586-021-04060-7	GYSLTELS	AFPNQY	FDPEDGET	KDS	ATVLISMIRGGEYHMNV	QSADSSGVI			train set
AG13-3F03	HA	Henry C et al. Cell host & microbe. 2019 Mar 13;25(3):357-66.	GYTFTANH	QTIGTN	INPDTGDT	DAS	ARDRENRLDLVTVPPDNWFDS	QQYQTWPT	MH205389.1	MH205600.1	train set
CV1-16	Spike	Jennewein et al. Cell Rep. 36:109353 (2021);Seydoux et al. Immunity 53:98-105.e5 (2020)	GYSFTSYW	QSVSSSY	IYPGDSDT	GAS	ARQSSFYSSGWYSYGMDV	QQYGSSRGT	MT462491.1	MT462555.1	train set
PCV1-41	Spike	Jennewein et al. Cell Rep. 36:109353 (2021)	GFTFDNYA	SSNIGSNS	ISWNSGSI	SNN	AKDWGGVYYGSGTYYTN	AAWDDSLNGWV	MW806124.1	MW806182.1	train set
HL_CV03-145	Spike	Kreye et al. Cell 183:1058-1069 (2020)	GYTFTSYY	SSNIGSNT	INPSGGST	SNN	ARDSSDCSGGSCYRFDY	AAWDDSLNGYV			train set
COV107_Plate1_HC_93-P1369	Spike	Robbiani et al. Nature 584:437-442 (2020)	GGSISSGGYY	ESLLHSNGYNY	IYYSGST	LGS	AWRYSSSWYTVDNKKGDYYFDY	MQALQTPRT			train set
C001_P2_IgG_D12-P1369	Spike	Wang et al. Nature 592:616-622 (2021)	GGSISTNNYY	SGSVATSYY	IYYSGST	GTN	ARLGDYVWGSYRPPRFDP	VLYMGSGIVV			train set
H3N2_228-14-3C06_	HA	Dugan HL et al. Science translational medicine. 2020 Dec 9;12(573).	GFAFSSYP	QSVSTNS	ISYHGTIQ	GTS	ARDPVVGAPDYFDL	QQHGTSIT	MW067444.1	MW067563.1	train set
PDI_212	Spike	Wheatley et al. Cell Rep. (In Press) DOI:10.1016/j.celrep.2021.109822	GGTFNNYG	QSVSSY	IIPIFGKE	DAS	ARDLWVLRFLEWFPGWFDP	QQRSNWPQT			train set
MOD8_P2_IgG_F8-P1369	Spike	Wang et al. Nature 592:616-622 (2021)	GFTFSSYG	NIGIKS	IWSDGSNK	YDS	AREGRYYYDSSGYLHRTPFDY	QVWDSSSDHWV			train set
R95-1H06	HA	Liu Y et al. Nature communications. 2019 Jan 18;10(1):1-3.	GDSFTTYY	NIGSKN	IYTIGRT	DDT	ARIRIRGADYPFDH	HVWDSTGDHQGV	MK311854.1	MK312157.1	train set
C036	Spike	Robbiani et al. Nature 584:437-442 (2020)	GGSFTNYY	QSLLHRNGYNY	INDSGIT	LGS	ARRRSFSRPSSIDY	MQALQTLT			train set
C2009	Spike	Cho et al. Nature (2021) DOI: 10.1038/s41586-021-04060-7	GGSFSGYY	QDISNY	INHSGAT	AAS	ARGIKEGADSLYGFWSGARPPAYYYAMDV	LQYYTYPLT			train set
CC40.1	Spike	Song et al. Nat Commun. 12:2938 (2021)	GFTFSDYY	QSISSW	ITSSSGYR	KAS	ARDSALDERGYSSGWHPPH	QQYNSYPWT	MW532187.1	MW532188.1	train set
C1258	Spike	Cho et al. Nature (2021) DOI: 10.1038/s41586-021-04060-7	TYTFSNYY	QGIRND	INPSAGSI	AAS	ARDFALIPASMGLEY	LQDYNYPWT			train set
COV2-2848	Spike	Zost et al. Nat. Med. 26:1422-1427 (2020)	GFTFSRYA	ALPKQY	ISYDGRNE	KDS	ARDLAYHPYRDYGDDDYYYYYGMDV	QSADSSGTYRV	MT665572.1	MT665185.1	train set
Mod4_P4_IgG_C5-P1369	Spike	Wang et al. Nature 592:616-622 (2021)	GYSFTSYW	SSNIGAGYD	IYPGDSDT	GNS	ARTLSYYDSSGTLLYEDYFDY	QSYDSSLSGWV			train set
Mod4_P4_IgG_G4-P1369	Spike	Wang et al. Nature 592:616-622 (2021)	GFTFSTYA	QSVSSSY	ISYDGSNE	GAS	ARPWGPYYDFWSGPGGGAMDV	QQYGSSPLT			train set
014_10_1F06	HA	Andrews SF et al. Science translational medicine. 2015 Dec 2;7(316):316ra192-.	GFTFDDHG	QGISSA	ISWNSGTI	DAS	AKGFSSGWGPSHYFDY	LQFNAYPLT	KU167153.1	KU167304.1	train set
HK_CV05-135	Spike	Kreye et al. Cell 183:1058-1069 (2020)	GFTFSSYG	QSISSY	IWYDGSNK	AAS	AREDTAMVQRFDY	QQSYSTHT			train set
16.e.02_Heavy	HA	Joyce MG et al. Cell. 2016 Jul 28;166(3):609-23.	GYTFTRFG	QSIAWF	ISGYTGDT	YAS	ARNRVQMEVSPATQSTWYLDL	QQSYSAPYT	KX386774.1	KX386283.1	train set
FY18-V	HA	Andrews SF et al. Science translational medicine. 2015 Dec 2;7(316):316ra192-.	GDSVSSNSAT	QSLRSY	TYYRSKWYN	ASS	ARGGHITVFGVNIDAFDV	QLSRT	KX398433.1	KX398442.1	train set
MOD8_P1_IgG_D1-P1369	Spike	Wang et al. Nature 592:616-622 (2021)	GGTFSSYP	NSNIGAGYD	IIPIFGTA	GNS	ARDRGYSSGGAAVNFDL	QSYDSSLSAPV			train set
MOD3_P1_IgG_E1-P1369	Spike	Wang et al. Nature 592:616-622 (2021)	GYRFTSYW	SSDFGVYNY	IDPSDSHT	DVS	ARQMCGGDCDPDY	SSYTRSSTLV			train set	76
C133	Spike	Robbiani et al. Nature 584:437-442 (2020)	GFTFSSYA	QSISSY	ILYDGSNK	AAS	ARDSDVDTSMVTWFDY	QQSYSTPPWT			train set	21
ADI-55703	Spike	Wec et al. Science 369:731-736 (2020)	GFTFSGYP	QSVLYSSNNENC	ISFDGDSK	WAS	ARAKGGSYSNAFDY	QQYCSTPPYT	MT565776.1	MT565777.1	train set
HK_CV07-190	Spike	Kreye et al. Cell 183:1058-1069 (2020)	GGSISSGGYY	QSVSSSY	IYYSGST	GAS	ARDRGVTIFGVVIIDAFDI	QQYGSSPLT			train set
Wang-C332	Spike	Wang et al. Sci. Transl. Med. 13:eabf1555 (2021)	GFTFSSYA	QSISSY	IWYDGSNK	AAS	ARDEGSLTTTFDY	QQSYGTPPWT	MW293068.1	MW293523.1	train set
CQTS015	Spike	Patent: CN111909263A	GFSLSTSGVG	SGSIASNY	IYWDDNK	EDN	AHRPLFSGPFDY	QSYDSSTII	MW587376.1	MW587377.1	train set
W85-1D03	HA	Liu Y et al. Nature communications. 2019 Jan 18;10(1):1-3.	GGALNNYI	QSINRW	IIPALGIR	RAS	ARLESGSIRVDGLDV	QHYEGYSWT	MK311516.1	MK311921.1	train set
C001_P1_IgG_B8-P1369	Spike	Wang et al. Nature 592:616-622 (2021)	GGTFSSYP	SSNIGAGYD	IIPILGIA	GNS	ARDQGYSGSGSNYYMDV	QSYDSSLSDYV			train set	32
COV2-2266	Spike	Zost et al. Nat. Med. 26:1422-1427 (2020)	GFIFGDYA	SSDVGGYNY	IRGKAYDGTT	DVT	IRDYDFWGGYYYHPLRAFDI	CSYAGSYTYV	MT665720.1	MT665333.1	train set
16.a.44_Heavy	HA	Joyce MG et al. Cell. 2016 Jul 28;166(3):609-23.	GYSFTRFG	QSIDRF	ISGYTGNT	YAS	ARDKKQGEVVLPAASFRWFAP	QQSYSAPFT	KX386720.1	KX386240.1	train set
MOD8_P2_IgG_C3-P1369	Spike	Wang et al. Nature 592:616-622 (2021)	GYTFTGFY	QSISSW	INPNSGGT	KAF	AKDWGCSGGYCSPEYFDY	QQYNTLVG			train set
54.a.80_Heavy	HA	Joyce MG et al. Cell. 2016 Jul 28;166(3):609-23.	GYTFSRYG	QSVSTY	ISGYTGDT	GAS	ARDRIQGVVALPKEQLNWFDP	QQHRNWPRT	KX387140.1	KX386518.1	train set
MOD3_P1_IgG_D12-P1369	Spike	Wang et al. Nature 592:616-622 (2021)	GYSFTSYW	TRAVTSGHY	IYPGDSDT	DTS	ARLVSGWNSFDL	LLSHSAAWV			train set
MOD6_P2_IgG_G1-P1369	Spike	Wang et al. Nature 592:616-622 (2021)	GYTFISHA	SSNIGSNY	INTNTGNP	RNS	ARGVVVAVTGIDNWFDP	AAWDDSLSGVV			train set
HK_CV07-265	Spike	Kreye et al. Cell 183:1058-1069 (2020)	GFTFSSYE	QGISSY	ISSSGSII	AAS	ARRRYSSSWYYYYGMDV	QQLNSYPLT			train set
C657	Spike	Wang et al. Nature 592:616-622 (2021)	GYSFTSYW	SSNIGSNS	IYPGDSDT	YNN	ARHDSSYVPPGL	AAWDDSLNGYV			train set
HK_CV07-289	Spike	Kreye et al. Cell 183:1058-1069 (2020)	GYTFTGYY	QSVSNNY	INPNSGGT	GAS	ARGAAMVTGYTYYYGLDV	QQYGSSPIT			train set
C504	Spike	Gaebler et al. Nature 591:639-644 (2021)	GGSISSSY	QSISSY	IYYDGYT	ATS	AAGLKGRSSSWYEY	QQTYSSPHT			train set
PDI_78	Spike	Wheatley et al. Cell Rep. (In Press) DOI:10.1016/j.celrep.2021.109822	GGSISSNSYY	SSNIGSNT	MYYSGST	SNN	ASASKRGYSGYDFISPYYFDY	AAWDDSMIGPV			train set
COV2-2776	Spike	Zost et al. Nat. Med. 26:1422-1427 (2020)	GFTFSSHW	SLRSYY	IKEDGREK	GKN	ARVVVEVATNKGIHGVDYYYYYYMDV	NSRDNSGNLNWV	MT665774.1	MT665387.1	train set
MOD7_P1_IgG_A10-P1369	Spike	Wang et al. Nature 592:616-622 (2021)	GGSISSSSYY	SSDVGGYDY	IYYSGST	EVS	ARFSRYYGTNWFDP	FSYAGSSNLL			train set
COV2-2082	Spike	Zost et al. Nat. Med. 26:1422-1427 (2020)	GFIFDDYD	SLRSYY	ISWNGGNT	DKN	AVIMSPIPRYSGYDWAGGAFDI	NSRDSSGNAVV	MT665432.1	MT665045.1	train set
COV2-2212	Spike	Zost et al. Nat. Med. 26:1422-1427 (2020)	GFTFSSYS	QSVSSY	ISNSNSFI	DTS	ARVNGNSNWNFGSYYYYYMDV	QQRGNWWT	MT665605.1	MT665218.1	train set
K77-2E02	HA	Liu Y et al. Nature communications. 2019 Jan 18;10(1):1-3.	GGSSSSYY	SLPKQY	IYDNGKT	KDI	ASAKRYCSSTSCYGLEYLFGMDV	QSADNSTTYLV	MK311486.1	MK312041.1	train set
240-14-IgG_2D05	HA	Dugan HL et al. Science translational medicine. 2020 Dec 9;12(573).	GFTFSDYY	SSNIGSNT	ISFSFGLT	SNS	ARALRKCSSNSCPESYYYYYGMDV	ATWDDSLDGWV	MW079640.1	MW079749.1	train set
150055-029_3E03	HA	Henry C et al. Journal of virology. 2019 Oct 15;93(21):e01150-19.	GFRFNEYA	QGVTGY	LSGRGGRA	DVS	AKGGYGDNGLDVFDI	QQYKTLPYT	MN267221.1	MN267297.1	train set
HL_CV05-195	Spike	Kreye et al. Cell 183:1058-1069 (2020)	GFTFSSYG	ALPKQY	ISYDGSNK	KDS	AKEGSKGWLQSSCYFDY	QSADSSGTYQV			train set
C675	Spike	Wang et al. Nature 592:616-622 (2021)	GFTVSSNY	QDISNY	IFSGGST	DAS	ARGPYPAADNY	QQYDNLPIT			train set
321.11.GC.6.3A07	HA	Turner JS et al. Nature. 2020 Oct;586(7827):127-32.	GFTFSSYE	QSISNW	ISSSGNTI	KAS	VLSNLVTATYYYYYYGVDV	QQYKTYSKT	MT200571.1	MT200572.1	train set
COVA2-28	Spike	Brouwer et al. Science 369:643-650 (2020)	GFTFSSYG	QSVSSN	IWYDGSNK	GAS	AKDKAPPCSSGWYYFDY	QQYNYWPLIT	MT599874.1	MT599958.1	train set
54.a.38_Heavy	HA	Joyce MG et al. Cell. 2016 Jul 28;166(3):609-23.	GYTFTSFG	QSVSSY	ISGYTGIT	GAS	ARDRIQGVVALPDKQVNWFDP	QQHSNWPRT	KX387098.1	KX386477.1	train set
Wang-C395	Spike	Wang et al. Sci. Transl. Med. 13:eabf1555 (2021)	GYTFTGYY	SSDVGGYNY	INPNSGGT	EVT	ARDLGWSRLHGAFDI	SSYAGSNNWV			train set
CQTS078	Spike	Patent: CN111909262A	GDTFSSHY	SGSVSTSYY	INPSGGST	STN	ARDQAFIVATLGPDY	VLYMGSGIWV	MW587474.1	MW587475.1	train set
013_10_4C01	HA	Andrews SF et al. Science translational medicine. 2015 Dec 2;7(316):316ra192-.	GFIFSTFA	RGIGSN	ISSDGSNK	AAS	ARDDVVDPDAIFRVNSYYRMDV	QQYKSYPIT	KU167147.1	KU167303.1	train set
C81H4	Spike	Tong et al. Cell 184:4969-4980.e15 (2021)	GFTFSSYG	QSVLYSSNNKNY	ISYDGSNK	WAS	AKGRGGSYYDAFDI	QQYYSTLPYT	MW718464.1	MW718616.1	train set	11
150055-023_5G04	HA	Henry C et al. Journal of virology. 2019 Oct 15;93(21):e01150-19.	GVSISTGDYY	SIATKS	IYNTGST	DDR	ARVGRTASPFYGHDYFDH	QVWDSSRDPLYV	MN267277.1	MN267357.1	train set
HL_CV07-231	Spike	Kreye et al. Cell 183:1058-1069 (2020)	GFTFSSYG	SSDVGGYKY	ISYDGSNK	EVT	AKKAGYSSGWYTDYYYNGMDV	SSYTGSNRG			train set
C635	Spike	Wang et al. Nature 592:616-622 (2021)	GFTFTTYN	QNIYIY	ISDSGGTI	GAS	ARVKGRSSYYYYGMDV	QQSYSTPVT			train set	20
01.a.06_Heavy	HA	Joyce MG et al. Cell. 2016 Jul 28;166(3):609-23.	GDSFNGYY	QGITTF	INHSVGT	ATS	ARYPLYYDTHGVFYQKVTAYAMDV	QQLHSYPRT	KX386588.1	KX386129.1	train set
R95-1C02	HA	Liu Y et al. Nature communications. 2019 Jan 18;10(1):1-3.	GFTFDDYA	NIGSKS	ISWNSGHI	DDS	AKDIVGDYGSGSYYDY	QVWDSTSDHRYV	MK311829.1	MK312146.1	train set
COV2-2335	Spike	Zost et al. Nat. Med. 26:1422-1427 (2020)	GGPISSSRYY	SSDVGGYNY	IYYSGST	YVS	ARHDGSGEMDTITWGPIYYYMDV	SSYTSSTLNVL	MT665616.1	MT665229.1	train set
HK_CV01-193	Spike	Kreye et al. Cell 183:1058-1069 (2020)	GFTFTNAW	QGISNW	IKSKSAGGTT	GAS	ATDLGDYGDYMRS	QQANSFPYT			train set
F040-225	HA	Kurosawa,Y (unpublished)	GASINSGHYY	QSISSY	ISYSGTT	AAS	ARVAPSVGSGNFFDFYLMDV	QQSYSTPFT	AB363216.1	AB363328.1	train set
COV107_Plate2_HC_68-P1369	Spike	Robbiani et al. Nature 584:437-442 (2020)	GFTFSSYG	QDISNY	ISYDGSNK	DAS	ATGGGSYFSPRIYFDY	QQYDNLPPYT			train set
ADI-55706	Spike	Wec et al. Science 369:731-736 (2020)	GGTLTNYA	QRLVHTDGNTN	IMPVSHTA	KVF	ARDPSIHYTGNHHWYDLDI	MQGTEWLGT	MT565782.1	MT565783.1	train set
HL_CV03-150	Spike	Kreye et al. Cell 183:1058-1069 (2020)	GFNFRSYV	SSNIGINY	ISGSGGTT	RND	VKGSGDIERMVSTLRYYFYGLEV	AVWDDSLSAWV			train set
P008_042	Spike	Graham et al. Immunity 54:1276-1289.e6 (2021)	GITVSSNY	QSISSTY	IYSGGST	GAS	ARESYGMDV	QQYGSSPGT	MW802428.1	MW802321.1	train set	8
PDI_216	Spike	Wheatley et al. Cell Rep. (In Press) DOI:10.1016/j.celrep.2021.109822	GYSFTTYW	QSIGSW	IDPSDSYT	KAS	ARQGRWLVPEAEGAWDYNYMDV	QQYNSYFMFS			train set
MOD3_P2_IgG_E11-P1369	Spike	Wang et al. Nature 592:616-622 (2021)	GFAFITYA	QSVNTY	ISASGGST	DAS	AKVTFRTELTQVVPNYFDF	QQRTNWPLT			train set
H1N1_301-16-IgA-1D06_	HA	Dugan HL et al. Science translational medicine. 2020 Dec 9;12(573).	GYTFTYYG	VLGENS	INGDNGDI	EDT	ARPTRGSYRIDH	LSGNEDNLI	MW067416.1	MW067532.1	train set
C2329	Spike	Cho et al. Nature (2021) DOI: 10.1038/s41586-021-04060-7	GYTFTSHG	SSDVGSYNL	ISAYNGNT	EGS	ARASGFMVRGVNPNYYYYMDV	CSYAGSSTWV			train set
W85-2H08	HA	Liu Y et al. Nature communications. 2019 Jan 18;10(1):1-3.	GFTFSSYA	SSDVGGYNY	ISHDGGNI	EVN	ARDYCSTTSCYVDY	SSYTSRSVV	MK311615.1	MK312074.1	train set
COV2-2911	Spike	Zost et al. Nat. Med. 26:1422-1427 (2020)	GGSISSSSYY	SSDVGSYNL	IYYSGST	EGS	ARMSRGYNYAYTFDI	CSYAGSVL	MT665464.1	MT665077.1	train set
C1208	Spike	Cho et al. Nature (2021) DOI: 10.1038/s41586-021-04060-7	GYSISSDYF	GDNIASNY	IYRSGNT	EDN	ASNKWLRGNFDY	QSYDVSNFWV			train set	7
MOD7_P2_IgG_G12-P1369	Spike	Wang et al. Nature 592:616-622 (2021)	GFTFNNYA	QSINRY	ISGSGAGT	GAS	AKEALNADMYFDY	QQSYSAPPIT			train set
T2-5D	HA	Huang KY et al. 2015 Jul 1;125(7):2631-45.	GFTFSYAS	RSVQRSNGYNY	IKSLEWGGTT	VAS	VTAATHDYYDTYGYSNY	MQTLETPQT	KP231614.1	KP231635.1	train set
HL_CV24-333	Spike	Kreye et al. Cell 183:1058-1069 (2020)	GFTFSTAW	SGSVSTSNY	IKSNTDGGTA	STN	SSDLPKWGSGMADY	VLYMGSDIWA			train set
C699	Spike	Wang et al. Nature 592:616-622 (2021)	GGTFSSYT	NSNIGAGYD	IIPALGVP	GNN	ARDRVESSGWGYWFDP	QSYDSSLSEV			train set
C1253	Spike	Cho et al. Nature (2021) DOI: 10.1038/s41586-021-04060-7	GGSISSSSYF	SGYIASNY	IYFSGST	EDN	ARLTWLRGNFDY	QSYDSANWV			train set	7
047_09_1F05	HA	Andrews SF et al. Science translational medicine. 2015 Dec 2;7(316):316ra192-.	GFTFSTYG	QSVPSSY	MSWDGSQK	GAS	AKDWGPRILYYFTSGSYSPLDY	QQYGSSLT	KU167242.1	KU167368.1	train set
C591	Spike	Gaebler et al. Nature 591:639-644 (2021)	GYILTDYF	KLGDKY	INPNSGGT	QDS	ARYKGTTVNTNYYYGMDV	QAWDSSTVV			train set
CQTS199	Spike	Patent: CN111925442A	GHTFTSYL	QSVRSF	INPSGGST	DAS	ARDPPSGNYDNIDEWTRSENHYNYGMDA	QQRSNWPYLT	MW587648.1	MW587649.1	train set
COV2-2103	Spike	Zost et al. Nat. Med. 26:1422-1427 (2020)	GFTFSRHW	SGSIASNY	IKQDGSEK	EDN	ARLGFYYGGADY	QSYDGINRAWV	MT665453.1	MT665066.1	train set
CV2-72	Spike	Jennewein et al. Cell Rep. 36:109353 (2021)	GFTVSTNY	QDISNY	IYSGGST	DAS	ASTNSGSYSHVFDI	QQYDNLLT	MW681752.1	MW681753.1	train set
K77-2D09	HA	Liu Y et al. Nature communications. 2019 Jan 18;10(1):1-3.	GVSILSHHF	QGISSY	ISHSGTT	GAS	AKSCKPGSCYYGDYLNFDS	QQVKSYPRT	MK311476.1	MK311910.1	train set
C614	Spike	Wang et al. Nature 592:616-622 (2021)	GFIVSSNY	QIVSSSY	IYSGGST	GAS	ARDWGEYYFDY	QQYDSSPRT			train set	2
C053	Spike	Gaebler et al. Nature 591:639-644 (2021)	GFIVSNNY	SSDVGGYNF	IYSGGTT	DVS	AREGDVEGYHDSWSGYSRDRYYFDY	SSYTNNNTRV			train set	14
C2470	Spike	Cho et al. Nature (2021) DOI: 10.1038/s41586-021-04060-7	GYTFTSYG	SGSIASNY	ISAYNGNT	EDN	ARALTGVYNWFDP	QSYDTSNVV			train set
46472-11	Spike	Shiakolas et al. Cell Rep Med. 2:100313 (2021)	GFTFSRYA	QGIRDD	ITAIPYDRF	GAT	VKMRTAVVGVTPL	LQDYNYLFS	MZ126654.1	MZ126669.1	train set
C18D2	Spike	Tong et al. Cell 184:4969-4980.e15 (2021)	GFTFDDYA	QSVSSN	ISWNSGSI	GAS	AKDADYYDSSGYFXGKGYFDY	QQYNNWPPSLT	MW718445.1	MW718597.1	train set
31.c.07_Heavy	HA	Joyce MG et al. Cell. 2016 Jul 28;166(3):609-23.	GYRFSSYG	QGLVFIDGNTY	ISAYNGHT	KVS	ARDQRDILTGGLFDC	MQGTHWPRT	KX387034.1	KX386429.1	train set
C1277	Spike	Cho et al. Nature (2021) DOI: 10.1038/s41586-021-04060-7	GGSISSSSYY	QSVSSD	FSYSDSP	GAS	ARHRTSGTWAPFDAFDI	QQYKYWGT			train set
MOD3_P1_IgG_G10-P1369	Spike	Wang et al. Nature 592:616-622 (2021)	GFNFRHFA	KLGNKY	IGDRGDST	QDT	AKLRGIGELLEVYHYGLDV	QAWDSRTYV			train set
MOD8_P1_IgG_H3-P1369	Spike	Wang et al. Nature 592:616-622 (2021)	GFTFSSYW	SGSIASNY	IKQDGSEK	EDN	ARKRWLQGDFDY	QSYDSSNHGV			train set	7
150055-029_2C03	HA	Henry C et al. Journal of virology. 2019 Oct 15;93(21):e01150-19.	GFTFGNYV	QSITSD	ISGTSLSK	GAS	AKWGRYSFEGFGDA	QQYNNWPPLT	MN267214.1	MN267294.1	train set
Wang-C408	Spike	Wang et al. Sci. Transl. Med. 13:eabf1555 (2021)	GGSISSYY	QSVLYSSNNKNY	IHTSGST	WAS	ARNTHMYSGYSPPPDFWYFDL	QQYYSTPLT			train set
MOD8_P1_IgG_G11-P1369	Spike	Wang et al. Nature 592:616-622 (2021)	GFTFSTYS	QSISSY	ISSSSSTI	AAI	ARHYGDYSYYYYGMDV	QQSYSTPPT			train set	20
2p22w34	HA	Tan YC et al. Clinical immunology. 2014 Mar 1;151(1):55-65.	GFTFSSYG	SGSFASHY	IWYDGSEK	EDN	ARVKNSYYMD	QSYDTSNHWV	KF994214.1	KF994478.1	train set
C83B5	Spike	Tong et al. Cell 184:4969-4980.e15 (2021)	GYSFTSYW	QDISNY	IDPSDSYT	DAS	ARQNYYDSSGHPDAFDI	QQYDNLPLT	MW718350.1	MW718502.1	train set
ADI-56026	Spike	Wec et al. Science 369:731-736 (2020)	GFTFSKFA	TSDVGGYDY	ISYDGSHK	DVI	ALLYGSGSYYNFVFFGWKDGSDA	SSYTSGGTLV	MT566044.1	MT566045.1	train set
W85-1C02	HA	Liu Y et al. Nature communications. 2019 Jan 18;10(1):1-3.	GFTVSGNY	QNIASY	LYAGGRT	AAS	AGLSLEWLDV	QQTYSFFLT	MK311669.1	MK311946.1	train set
321.5.PB.5.5A12	HA	Turner JS et al. Nature. 2020 Oct;586(7827):127-32.	GFTLSSFN	HDITNF	ISYGSTVI	AAF	AREKYYDYWIDL	QQYKTYPYT	MT200267.1	MT200268.1	train set
ab109	Spike	Feldman et al. Science Immunology (2021): eabl5842.	GFTFSSYA	QSISSY	ISYDGSNK	AAS	ARDQEYYDILTGASGGFDY	QQSYSTPYT	OK094363.1	OK094364.1	train set
K77-2B11	HA	Liu Y et al. Nature communications. 2019 Jan 18;10(1):1-3.	GGSISSSTYY	QSILYSSINKNY	IYYDGST	WAS	ARVAQWLRPGYFDY	QQYYGTPPT	MK311472.1	MK311908.1	train set
COV2-2465	Spike	Zost et al. Nat. Med. 26:1422-1427 (2020)	GGSISSSNW	SSDVGGYNY	IYHGGST	DVS	ARVDHVNVRDY	SSYTSSSIPYV	MT665569.1	MT665182.1	train set
16.a.38_Heavy	HA	Joyce MG et al. Cell. 2016 Jul 28;166(3):609-23.	GYTFTSFG	QSIARF	ISGYTGNT	YAS	ARDKKQGEVVLPAASFRWFAP	QQSYSAPFT	KX386714.1	KX386234.1	train set
HL_CV07-297	Spike	Kreye et al. Cell 183:1058-1069 (2020)	GFTVSNNY	SSDVGGYNY	IYRGGNT	QVT	ARRSTSGWNFDY	SSYAGSNNLV			train set
COV107_Plate2_HC_58-P1369	Spike	Robbiani et al. Nature 584:437-442 (2020)	GGSISGYY	SSDVGSYNL	IYYSGST	EGS	ARYGWGYDSSGYYFDY	CSYAGSSTWV			train set
COVD21_P3_HC_C4-p1369	Spike	Robbiani et al. Nature 584:437-442 (2020)	GGSISSYY	SSNIGAGYD	IYYSGST	GNS	ARSYDSSGLSYNWFDP	QSYDSSLSGYVV	MW293130.1	MW293585.1	train set	136
HK_CV24-309	Spike	Kreye et al. Cell 183:1058-1069 (2020)	GGSVTSGNFH	QSISSY	VYYSGRS	AAS	AREQVLDPGLYYGIDV	QQSYSTHT			train set
321.4.GC.5.2C11	HA	Turner JS et al. Nature. 2020 Oct;586(7827):127-32.	GGSISISSYY	QSVSSSY	ISYSGRT	GAS	ARHAWGYYYDSSGYDNPYYFEN	QQYGSSPYT	MT200061.1	MT200062.1	train set
MOD7_P1_IgG_E4-P1369	Spike	Wang et al. Nature 592:616-622 (2021)	GGSISSSSYY	SGSIASNY	FYYTGTT	EDN	ATQEWLRDAFHI	QSYDISNHVV			train set
6-74	Spike	Kaku et al. Cell Rep. 36:109385 (2021)	GFTFSSYW	QSLLHSNGYNY	IKQDGSEK	LGS	ARVHIHAPNYDILTGYYGTTPGYYYGMDV	MQALQTPS	MZ089618.1	MZ089625.1	train set
S144-1079	Spike	Dugan et al. Immunity 54:1290-1303.e7 (2021)	GDTFGSYS	QSVSSNY	IIPVLGIA	GAS	AGGGCSGGNCYSWYNWFDP	QQYGRSPYT			train set
01.q.01_Heavy	HA	Joyce MG et al. Cell. 2016 Jul 28;166(3):609-23.	GGSVSGGRYS	QGISSY	IYTTGTI	AAS	ARAHLPDVGHYYGLDV	QQLNRDLT	KX386667.1	KX386194.1	train set
HK_CV03-140	Spike	Kreye et al. Cell 183:1058-1069 (2020)	GFTFGDYA	QSVSSY	IRSKAYGGTT	DAS	TRDAYYYGSGSYSEGGH	QQRSNWPPLFT			train set
C81C3	Spike	Tong et al. Cell 184:4969-4980.e15 (2021)	GYSFTSYW	NIGSTS	IDPSDSYT	DDG	AIHGYYDSSGYYLPHGFDI	QVWDSSSDPNWV	MW718472.1	MW718624.1	train set
241-14-IgG_2E05	HA	Dugan HL et al. Science translational medicine. 2020 Dec 9;12(573).	GFTFSDHY	SSNIGAGYD	AGIKPNSYTT	GNN	TRLAYSSGWYWFDP	QSYDSSLSASVV	MW079609.1	MW079717.1	train set
Mod4_P3_IgG_F2-P1369	Spike	Wang et al. Nature 592:616-622 (2021)	GLTVSSNY	QDISNY	MYSGGTT	DAS	ARVGRALAATRSSLVFDY	QQYDNLPPFT			train set
R95-2E11	HA	Liu Y et al. Nature communications. 2019 Jan 18;10(1):1-3.	GFTFDDYA	NIGSKS	ISWNSGHL	DDS	AKDIVGDYGSGSYYDY	QVWDGSSDHRYV	MK311830.1	MK312147.1	train set
COV096_HC_149-p1369	Spike	Robbiani et al. Nature 584:437-442 (2020);Wang et al. Sci. Transl. Med. 13:eabf1555 (2021)	GFTFSSYG	SSDVGGYNY	ISYDGSNK	DVS	AKGGYSYGYSLYYFDY	SSYTSSSTLV	MW293173.1	MW293628.1	train set	19
01.l.01_Heavy	HA	Joyce MG et al. Cell. 2016 Jul 28;166(3):609-23.	GFTFHDYA	QSITTY	ISWNSYRI	TAS	AKDPQGELIGGRFDP	QQSYSTRFT	KX386654.1	KX386191.1	train set
COV2-vax-47	Spike	Chen et al. Cell Rep. 36:109604 (2021)	GFTFSDYY	SGSIASNY	ISSSGSTI	EDN	ARSPWLRGRFDY	QSYDSSSPNWV	MZ555596.1	MZ555597.1	train set	7
C2003	Spike	Cho et al. Nature (2021) DOI: 10.1038/s41586-021-04060-7	GGSFSAYY	QSVSSSY	INHSGST	AAS	ARSPLWTTVARIFDY	QQYGSSPAT			train set
HK_CV-X2-123	Spike	Kreye et al. Cell 183:1058-1069 (2020)	GDSISPYY	QTLSSNY	GHPSGNT	GSS	ARDRTREGYHDTLTGEFYFYGTDV	QQYAMSPVT			train set
C043	Spike	Gaebler et al. Nature 591:639-644 (2021)	GFTFYNSA	QSVRSNY	IVVGSGNT	GAS	AAPYCSGGTCLDGFDI	QQYGSSPWT			train set	3
321.4.GC.12.3C04	HA	Turner JS et al. Nature. 2020 Oct;586(7827):127-32.	GYTFTDYY	QSVSSYY	FNPNSGGT	GAS	AREETVDIVAVWRKYYMDV	QQYGSSFF	MT200113.1	MT200114.1	train set
HL_CV38-186	Spike	Kreye et al. Cell 183:1058-1069 (2020)	GYTFTGYY	SSDVGSYNL	INPNSGGT	EGS	ARDQSPDILKSPFDY	CSYAGSSTFG			train set
321.5.GC.12.1A05	HA	Turner JS et al. Nature. 2020 Oct;586(7827):127-32.	GGSISSSY	QSVSSAY	IYDSGST	GAS	ARVHTIFGLLRYHMDV	QQYGYSMYT	MT200173.1	MT200174.1	train set
F021-107	HA	Kurosawa,Y (unpublished)	GYTFTGYY	QSISSY	INPNSGGT	AAS	ARALSPYYGSGSYVIQH	QQSYSTLIFT	AB363143.1	AB363289.1	train set
C004_P1_IgG_C1-P1369	Spike	Wang et al. Nature 592:616-622 (2021)	GYTFTNYY	QSLLHSNGYNY	INPSGGST	LGS	ARDVRDYDFWSGYSSPYYGMDV	MQALQTPFT			train set
C1442	Spike	Cho et al. Nature (2021) DOI: 10.1038/s41586-021-04060-7	GFTFSSYA	ALPNQY	ISGGGGST	KDS	VMDTVLITDRYFDY	QSADSSGVV			train set
429F05	HA	Matsuda K et al. Science immunology. 2019 Apr 19;4(34).	GYTFTTYG	QPVGSSY	ISAYTGNT	GAS	ARSKVQGRVEAATGWFDP	QKYGDLPPVT	MK518386.1	MK518387.1	train set
C570	Spike	Gaebler et al. Nature 591:639-644 (2021)	GASISSYY	QSISSY	IYYSGST	AVT	ATYYFDNSGYSYGLDV	QQSYSLPQT			train set	28
045_09_1F04	HA	Andrews SF et al. Science translational medicine. 2015 Dec 2;7(316):316ra192-.	GFSFSSYS	QSVSSN	ISSYSGTI	GAS	ARDDDSNDYNQDRYYYYGMDV	QQYDNWPPIT	KU167228.1	KU167356.1	train set
C003_P1_IgG_E10-P1369	Spike	Wang et al. Nature 592:616-622 (2021)	GFTFSSYG	SGSIASNY	ILYDGSNK	EDN	AKDPVGGYCSGGSCYDFYGMDV	QSSDSSTVV			train set
PCV1-55	Spike	Jennewein et al. Cell Rep. 36:109353 (2021)	GYRLTELS	SSNIESNT	FDPDDGET	NNS	TTGFMAQGLIITSIFDF	AAWDDSLNAWV	MW806133.1	MW806186.1	train set
047_09_1A05	HA	Andrews SF et al. Science translational medicine. 2015 Dec 2;7(316):316ra192-.	GYTFTGYY	QSVLYSSNNKNY	INPNSGDT	WAS	AKDTTHTDCSDGGCYWENFDC	QQYFSTPLT	KU167240.1	KU167366.1	train set
019_10_1F05	HA	Andrews SF et al. Science translational medicine. 2015 Dec 2;7(316):316ra192-.	GFDFSYYE	QNIGTW	ISGSGNSE	KAS	VGDDVDVEGYYGLNV	QHYNRYIFT	KU167176.1	KU167318.1	train set
051-10_2E02	HA	Guthmiller JJ et al. Mbio. 2021 Mar 16;12(3):e00838-21.	GFTLSNYW	NSNLGNNP	INQDGSKK	GNN	VRAIGAAGGY	AAWDDSLDGLV	MZ286611.1	MZ297260.1	train set
C585	Spike	Gaebler et al. Nature 591:639-644 (2021)	GDSISSYF	SGSIASNY	IHDSVNT	EDN	ARCAWLRGSFDY	QSYDFSSHYV			train set	7
PCV1-49	Spike	Jennewein et al. Cell Rep. 36:109353 (2021)	GGSVNSDSYY	NIGNKN	IYYSGST	YDS	ARVEAPEGGSDY	QVWDSGSDLMV	MW806131.1	MW806185.1	train set
C2120	Spike	Cho et al. Nature (2021) DOI: 10.1038/s41586-021-04060-7	GFTFSSYD	QSISSY	IGTAGDT	AAS	ARDSGTTVTTALDY	QQSYSTPGLT			train set
PZF10_P1_IgG_B4-P1369	Spike	Wang et al. Nature 592:616-622 (2021)	GFTFTTYG	NIGSQS	IWNDGSNK	FDS	ARGLAAGAFDI	QVWDTSSESGV			train set
16.j.01_Heavy	HA	Joyce MG et al. Cell. 2016 Jul 28;166(3):609-23.	GYRFDRYG	QSVSSN	ISGYNGNT	GAS	ARHRVQMEVSPATQPNWYLDL	QQYNNWLRT	KX386808.1	KX386296.1	train set
CV2-60	Spike	Jennewein et al. Cell Rep. 36:109353 (2021)	GYNFISYG	SSNIGNNY	ISAYNGNT	ENN	ARVRIFGVVIIVDTAMVL	GTWDSSLSAGV	MW681728.1	MW681729.1	train set
PDI_97	Spike	Wheatley et al. Cell Rep. (In Press) DOI:10.1016/j.celrep.2021.109822	GYTFTRYA	SSNIGAGYD	INAGNGNT	GNS	ARGLYYYDRIGSQSTEDYFDY	QSYDSSLSAPYV			train set
C1-2-C06	HA	Henry C et al. Cell host & microbe. 2019 Mar 13;25(3):357-66.	GFSFSKYG	QGVNRD	VSVGGGYS	SVS	VKNRGWQLGPDAFDS	QQFNSYPIT	MH205252.1	MH205462.1	train set
5B6	HA	Krause,J.C. and Crowe,J.E. Jr (Unpublished)	GPIFSSRS	QSVSNN	VIPIFGGP	GAS	ARTGYYSGSGTYAFDY	QQYHNWPPLT	JF966693.1	JF966694.1	train set
C122	Spike	Robbiani et al. Nature 584:437-442 (2020)	GLTVSSNY	QGISSY	LYSGGSS	AAS	ARESGDTTMAFDY	QQLNSDSYT			train set
HK_CV07-133	Spike	Kreye et al. Cell 183:1058-1069 (2020)	GDSIGGSSYY	QSVRSN	IYYTGST	GAS	ARHQRPVTTFIDY	QHYKDWPPFFT			train set
Turner-22-1E11	Spike	Turner et al. Nature 596:109-113 (2021)	GFTFSSYG	QDISNY	ISYDGSNK	DAS	AKMGGVYCSAGNCYSGRLEY	QQYDNLLT	MW926412.1	MW926435.1	train set
HL_CV07-208	Spike	Kreye et al. Cell 183:1058-1069 (2020)	GYTFTGYY	SSDAQGDMTL	INPNSGGT	AGT	ARGPFYYDSSGTLGGMDV	SSYTSRNTYV			train set
1431-A	HA	Lee J et al. Cell host & microbe. 2019 Mar 13;25(3):367-76.	GFSFTNAW	QDITNY	IKSKTDGGTT	DAS	SGSGRYYYGMDI	QQFEALPIT	MK353384.1	MK353385.1	train set
F041-377	HA	Kurosawa,Y (unpublished)	GGSISSGHYY	QSISSY	ISYSGTT	AAS	ARLKDNLSSPGGGYHDYYAMDV	QQSYSTPQT	AB363241.1	AB363338.1	train set
31.g.01_Heavy	HA	Joyce MG et al. Cell. 2016 Jul 28;166(3):609-23.	GDTVSSNSDA	QSVVRVY	TYYRSRWYY	GVS	ARGSAMIFGIDIEMES	QQYDVSRYT	KX387041.1	KX386435.1	train set
HK_CV-X1-102	Spike	Kreye et al. Cell 183:1058-1069 (2020)	GGTFSSYA	QSVSSSD	IIPILGIA	GAS	ARSPRPLIVVVEDGMDV	QQYGSSPFT			train set
FluA-151	HA	Zost SJ et al. The Journal of Clinical Investigation. 2021 Jun 22.	GFTFRTYG	QSINKY	ISNDGSRE	AAD	AKFIPDPNYGEFYFHH	QQSYTIPPT	MZ328314.1	MZ328315.1	train set
AG11-C02	HA	Henry C et al. Cell host & microbe. 2019 Mar 13;25(3):357-66.	GYTFTTYY	QDITNY	ITPKSGAT	DAS	ARDLGYPT	QHYDTLPYS	MH205351.1	MH205564.1	train set
C2046	Spike	Cho et al. Nature (2021) DOI: 10.1038/s41586-021-04060-7	GFTISRYG	QDISNY	ILYDGSNK	DAS	AKVGGPYCGGGSCYGGYFDY	QQYDNLPG			train set	5
MOD7_P1_IgG_E3-P1369	Spike	Wang et al. Nature 592:616-622 (2021)	GFTVSSNY	QDIRNY	IYSGGST	DAT	ARDSAPRIPAI	QQYDNLPQT			train set
COV2-2718	Spike	Zost et al. Nat. Med. 26:1422-1427 (2020)	GGSISSSNYY	QGISSY	IHYSGIS	AAS	ARRTYYDLWSAYSSTAYYCMDV	QQLNSYPLT	MT665685.1	MT665298.1	train set
HK_CV01-149	Spike	Kreye et al. Cell 183:1058-1069 (2020)	GYTFTSYG	QSISNY	FSTYNGDT	TAS	ARYPRYNWNYDNRYYFDF	QQSYSAPIT			train set
MOD3_P1_IgG_C11-P1369	Spike	Wang et al. Nature 592:616-622 (2021)	GFTVSSNY	QGISNY	IYSGGST	AAS	ARGGHGGSNYPDFDY	QQLNSYPLMST			train set
W85-1E02	HA	Liu Y et al. Nature communications. 2019 Jan 18;10(1):1-3.	GFTFSSYA	QSINRW	ISYDASEK	RAS	ARSHFYYDSGDY	QHYEGYSWT	MK311571.1	MK311930.1	train set
ADI-56002	Spike	Wec et al. Science 369:731-736 (2020)	GFTFSDHY	QIINRSQ	ISSSGSFI	DSS	ARMGPYGSGTFDY	LQYSLATT	MT565996.1	MT565997.1	train set
16.a.50_Heavy	HA	Joyce MG et al. Cell. 2016 Jul 28;166(3):609-23.	GYSFTSYG	QSISRF	ISGYTGNT	FAS	ARDKKQGEVVLPAASFRWFAP	QQSNSSPHT	KX386726.1	KX386246.1	train set
Mod11_P1_IgG_E5-P1369	Spike	Wang et al. Nature 592:616-622 (2021)	GFTFSSYW	QSISSW	IKQDGSEK	DAS	ARDRTELLDY	QQYNSYPHT			train set
042_10_4B01	HA	Andrews SF et al. Science translational medicine. 2015 Dec 2;7(316):316ra192-.	GFTFSTYA	NSNIGSNF	LSGSGGTT	DDN	SKGDDFWSGYSPSYSYYMDV	GTWDTSLSGVI	KU167219.1	KU167446.1	train set
COV2-2684	Spike	Zost et al. Nat. Med. 26:1422-1427 (2020)	GFTFTSSA	QSVSSSY	IVVGSGNT	GAS	AAPHCNRTSCYDAFDL	QQYNNWWRT	MT665481.1	MT665094.1	train set	3
ADI-55746	Spike	Wec et al. Science 369:731-736 (2020)	GFSFSSYW	SGDVGDYNSVSWY	IEPDGNEE	DVS	ARGPIRHFGLDAFDI	STYTSTSTI	MT565850.1	MT565851.1	train set
C1254	Spike	Cho et al. Nature (2021) DOI: 10.1038/s41586-021-04060-7	GGSLSSGGYY	NIGSKS	IYYRGST	YDS	ARGTFFSWWFDP	QVWDSSSDHPV			train set
C001_P1_IgG_A7-P1369	Spike	Wang et al. Nature 592:616-622 (2021)	GFTFSSYG	NIGSKS	IWYDGSNK	DDS	ARDSAYCSSTSCHNMTNWFDP	QVWDSSSDHLWV			train set
321.5.PB.5.5B02	HA	Turner JS et al. Nature. 2020 Oct;586(7827):127-32.	GFTFSSYA	QSVSSY	ISGSGGST	DAS	AKDTRWFVEYFHH	QQRSNWPLT	MT200269.1	MT200270.1	train set
MOD8_P2_IgG_C10-P1369	Spike	Wang et al. Nature 592:616-622 (2021)	GGSISSSSYY	SGSIASNY	IYYSGST	EDN	ARLQWLRGYFDY	QSYDISNHWV			train set	7
HL_CV38-143	Spike	Kreye et al. Cell 183:1058-1069 (2020)	GYTFTGYY	SSDVGGYNY	INPNSGGT	EVS	ARDGAQYILTGDFDY	SSYAGSNNYV			train set
CQTS132	Spike	Patent: CN111909260A	GDSFPSYW	SSNIGADYD	IYPGDSDT	GNT	ARHPVLRGNIDY	QSYDSSLRGSV	MW587558.1	MW587559.1	train set
PDI_167	Spike	Wheatley et al. Cell Rep. (In Press) DOI:10.1016/j.celrep.2021.109822	GYSFTSYW	QSVSSY	IDPSDSYT	YAS	ARGGIRSIAVAYEMTAPLYRGFDP	QQRSNWPPEYT			train set
C003_P2_IgG_D11-P1369	Spike	Wang et al. Nature 592:616-622 (2021)	GFTFSSYA	QTISSY	ISYDGSFK	AAS	ARESNHMVTVVFDY	QQSYSTLENT			train set
FISW-m.01	HA	Cheung CS et al. Cell reports. 2020 Sep 1;32(9):108088.	GFSLNTSGMC	NIGLKH	IDWDDDK	RDS	ARHFYGDFGGWFDP	QVRDSNTVV	MT755763.1	MT755791.1	train set
019-10117_3C04	HA	Henry C et al. Cell host & microbe. 2019 Mar 13;25(3):357-66.	GYTFTYHY	HIGTKS	MSPKTGDT	DNR	TRGQYSDHFDS	QVWDSSSDHNVV	MH205242.1	MH205444.1	train set
COV072_P3_HC_74-P1369	Spike	Robbiani et al. Nature 584:437-442 (2020)	GFTFSSYA	QSISSY	ISYDGSNK	AAS	AKVDLKYSYGLYYFDY	QQTYITPPS			train set
C642	Spike	Wang et al. Nature 592:616-622 (2021)	GGSFSNYA	SGSVSTSYY	IIPFSGTA	STN	ARDDYGTLWAHYYYGMVV	VLYMGSGKVV			train set
C30A8	Spike	Tong et al. Cell 184:4969-4980.e15 (2021)	GFTFSDSY	SSDVGGYNY	ISSSSSYT	EVS	ARDRVPPYSSGWYYFDY	SSYTSSSTYV	MW718458.1	MW718610.1	train set
ab152	Spike	Feldman et al. Science Immunology (2021): eabl5842.	GYSFTSYW	QSLVYSDGNTY	IYPGDSDT	KVS	ARALGGYKLDAFDI	MQGTHWPYT	OK094375.1	OK094376.1	train set
COVD21_P3_HC_F9-p1369	Spike	Robbiani et al. Nature 584:437-442 (2020)	GFTFDDYA	SSDIGVYNY	ITWNSGSI	DVT	AKGSSSSYHNWFDP	SSYRGSSTPYV	MW293088.1	MW293543.1	train set
Wang-C371	Spike	Wang et al. Sci. Transl. Med. 13:eabf1555 (2021)	GGTFSSYA	QGISRW	IIPIFGTA	AAF	ARNRAVSEREDYYYGMDV	QQANSFPLT			train set
C93D9	Spike	Tong et al. Cell 184:4969-4980.e15 (2021)	GITVSSNY	QSFSSW	IYSGGST	KAS	ARDRGGPFDC	QQYNSYPLYT	MW718402.1	MW718554.1	train set
ADI-55748	Spike	Wec et al. Science 369:731-736 (2020)	GGMFSDYA	QTVVHTNGNTY	IMPGLGSP	KVS	ARDPSILNTGNHHWYDLDM	MQATDWPRT	MT565854.1	MT565855.1	train set
429F08	HA	Matsuda K et al. Science immunology. 2019 Apr 19;4(34).	GYTFTGYG	HSVSSSN	ISAYTGDT	GAS	ARAKEQGRVVAATGWFDP	QHYGTSPLGT	MK510885.1	MK510886.1	train set
COV2-2097	Spike	Zost et al. Nat. Med. 26:1422-1427 (2020)	GFTFDDYA	QNIASY	ISWNSGTI	AAS	AKDIIRQGEDGMDV	QQSYSTPWT	MT665503.1	MT665116.1	train set
01.a.50_Heavy	HA	Joyce MG et al. Cell. 2016 Jul 28;166(3):609-23.	GDSLNAFY	QGIGNY	ISGGGAT	AAS	ARYPLYHDSRGVFYRKVTAYAMDV	QQLHDYPRT	KX386632.1	KX386172.1	train set
2D1	HA	Yu X et al. 2008 Sep;455(7212):532-6.	GFSLSTSGMS	SSNIGSNT	IDWDDDT	GNN	ARTLRVSGDYVRDFDL	AAWDDSLNGFWV	EU825949.1	EU825950.1	train set
013_10_4B06	HA	Andrews SF et al. Science translational medicine. 2015 Dec 2;7(316):316ra192-.	GFTFRNYA	QSVNNN	ISASGIST	GAS	AKDQSTKVVFSGSNDH	QQYYNWPPLT	KU167146.1	KU167302.1	train set
COV2-2128	Spike	Zost et al. Nat. Med. 26:1422-1427 (2020)	GGSISSSSYY	SGSIASNY	IYYSGST	EDN	ARILVIFTLNWFDP	QSYDSGNPI	MT665594.1	MT665207.1	train set
CV1-22	Spike	Jennewein et al. Cell Rep. 36:109353 (2021);Seydoux et al. Immunity 53:98-105.e5 (2020)	GFTFSSYS	SGHSSYA	ISSSSSYI	LNSDGSH	ARDRESYDILTGYSMEGCFDY	QTWGTGIRV	MT462496.1	MT462529.1	train set
01.d.01_Heavy	HA	Joyce MG et al. Cell. 2016 Jul 28;166(3):609-23.	GFTFSTYG	QSISNH	IRYDGDNK	AIS	AKDAVWSGYYPTHSYFES	QQTYTTPQT	KX386640.1	KX386177.1	train set
AG1-A01	HA	Henry C et al. Cell host & microbe. 2019 Mar 13;25(3):357-66.	GFIFDDFA	QAISNR	ISSNSGLI	AAS	MKGGHYSDSRGYGSN	QQYKSFPLT	MH205398.1	MH205504.1	train set
C162	Spike	Robbiani et al. Nature 584:437-442 (2020)	GGSLSGFY	QTLTANY	TNHFGST	GAS	ARKPLLYSDFSPGAFDV	QQYHTTPRT			train set	17
COVA3-04	Spike	Brouwer et al. Science 369:643-650 (2020)	GFTFSSYG	NIGSKS	IWYDGSNK	DDS	ARVGSVKSTAGYDFWSGDPFDY	QVWDSSSDHYV			train set
HK_CV38-222	Spike	Kreye et al. Cell 183:1058-1069 (2020)	GGSISSGDYY	QGISSY	IYYSGST	AAS	ARDPWQVTIFGVVIRYGMDV	QQLNSYPRT			train set
310-18B4_	HA	Whittle JR et al. 2014 Apr 15;88(8):4047-57.	GGPFRSHA	QTVSNNY	IMAVFGTA	GAS	ARSGNYYGSGSGGWFDP	QQYGTLPIT	KJ149383.1	KJ149317.1	train set
C1-E04	HA	Henry C et al. Cell host & microbe. 2019 Mar 13;25(3):357-66.	GDSIISSGSY	QFIINN	VYYSGST	SAS	ARDRGGEEYYYGMDV	QQGYSTPHT	MH205269.1	MH205472.1	train set
31.a.101_Heavy	HA	Joyce MG et al. Cell. 2016 Jul 28;166(3):609-23.	GFTFSSHT	QSVGRY	ISGKGGST	EAS	TEDRSPPVYNLLAGYYSTYYYMDV	QQYNNRLRT	KX386923.1	KX386319.1	train set
COV2-2808	Spike	Zost et al. Nat. Med. 26:1422-1427 (2020)	GFTFMSSA	QSISNY	IVIGSGNT	DAS	AAPYCSSISCNDGFDI	QQYDNLPLA	MT665547.1	MT665160.1	train set	3
PZF10_P2_IgG_E12-P1369	Spike	Wang et al. Nature 592:616-622 (2021)	GFTFGDYA	SSNIGAGYD	IRSKAYDGTT	GNT	SRGVAYYDSSGYYFGFYYYFDY	QSYDNSLSGSVV			train set
321.5.GC.12.3A07	HA	Turner JS et al. Nature. 2020 Oct;586(7827):127-32.	RLKFDEYA	SSDFRFKT	ISWNAVAT	NDY	AKDISSGVRAWDAFDI	AAWDDSLNGYVV	MT200151.1	MT200152.1	train set
F010-020	HA	Kurosawa,Y (unpublished)	GFTFSTYG	QSLVHSDGKTY	ISSDGSDE	KVS	ANGEQQLSSGESFTSPYYYGMDV	MQGTHWPFT	AB363122.1	AB363269.1	train set
150055-015_1C03	HA	Henry C et al. Journal of virology. 2019 Oct 15;93(21):e01150-19.	GGSLIPYF	QSIGTN	ISHTGGP	AAS	ARETTDETYYSGSNWFDP	QQSHNTLFT	MN267230.1	MN267308.1	train set
3C4	HA	McCarthy KR et al. Immunity. 2018 Jan 16;48(1):174-84.	GYTFTAYY	SSDVGSHNP	INPNSGGT	EGS	AKDLTLMYVYDSAWERGAYDYYGMDV	SSYAGSVV	KY778718.1	KY778730.1	train set
310-18A8_	HA	Whittle JR et al. 2014 Apr 15;88(8):4047-57.	GGTFSTYA	QSLVHSDGNTY	IIPIFGTP	KIS	ARVSGDYKAYYYYGLDV	MQATQFPLT	KJ149375.1	KJ149313.1	train set
H3N2_228-14-2C01_	HA	Dugan HL et al. Science translational medicine. 2020 Dec 9;12(573).	GAPITDYH	GSNIGSNV	IYHSGAT	TNN	AAYYDLSGSYPPDAFDV	AAWDDSLNAYV	MW067435.1	MW067554.1	train set
31.a.06_Heavy	HA	Joyce MG et al. Cell. 2016 Jul 28;166(3):609-23.	GFTFSSSA	HSIGSN	ISGNGGST	DAS	TKDRSPPVYELLTGYYSSYYYMDV	QQYNHWLRT	KX386917.1	KX386313.1	train set
321.11.PB.6.1E01	HA	Turner JS et al. Nature. 2020 Oct;586(7827):127-32.	GFPFSDYF	QSVISRL	INGSGTVM	AAS	ARDQGVRFGIVGGVERNLAYGMDV	QHYGASPPGT	MT200615.1	MT200616.1	train set
150055-001_4A05	HA	Henry C et al. Journal of virology. 2019 Oct 15;93(21):e01150-19.	GGSVSIYY	SSDVGGYNY	VYGSGTT	EVT	ARGGTIFGAVIVGNGAFDF	SSYSGSNSIL	MN267205.1	MN267286.1	train set
321.5.PB.5.3A01	HA	Turner JS et al. Nature. 2020 Oct;586(7827):127-32.	GFTFSSFA	SGSIDANY	VNGGSDDST	QDN	AIRPDLFVDYPGVF	QSYDGSNWV	MT200441.1	MT200442.1	train set
MOD6_P2_IgG_E1-P1369	Spike	Wang et al. Nature 592:616-622 (2021)	GFTVSSHY	NIGSKN	IYSGGGT	DDS	ARLYSLTYYFDY	QVWESSSDWV			train set
31.a.86_Heavy	HA	Joyce MG et al. Cell. 2016 Jul 28;166(3):609-23.	GFTFATST	QSVRSN	ISGNGGST	DAS	TKDRSPPVYELLTGYYSSFYYMDV	QQYNHWLRT	KX387000.1	KX386395.1	train set
54.a.58_Heavy	HA	Joyce MG et al. Cell. 2016 Jul 28;166(3):609-23.	GYTFTSYG	QSISYY	ISGYTGDT	GAS	ARDRIQGAVALPLEQVNWFDP	QQHSNWPRT	KX387118.1	KX386496.1	train set
MOD9_P1_IgG_B8-P1369	Spike	Wang et al. Nature 592:616-622 (2021)	GFTFDDYA	IIGSTV	ISWNSGTI	DDS	AKDVSQVSKWELRRGSLHGFDF	QVWDSSSDHVV			train set
CC36.1	Spike	Song et al. Nat Commun. 12:2938 (2021)	GFTLRAYD	SSNIGDNY	SGRSHSA	ENN	ARDRTYCSSGSCYAYDFFYGMDV	GTSDSSLSAGGV	MW532175.1	MW532176.1	train set
COV2-2947	Spike	Zost et al. Nat. Med. 26:1422-1427 (2020)	GYTFSDYA	SSDVGGYTY	INTNTGNP	DVN	ARGLISLFRGAIFHYYYGMDV	CSYAGRYTWV	MT665687.1	MT665300.1	train set
C099	Spike	Gaebler et al. Nature 591:639-644 (2021)	GITVSSNY	QSIGSSY	MYAGGST	GAS	ARDLYSSGGTDI	QQYGSSPGT			train set	54
2B04_	HA	Madsen A et al. Immunity. 2020 Oct 13;53(4):852-63.	GDTFSNYA	QSVLYTSNNENY	IIPVIPTS	GAS	ARAHFWSGYYPSYYFYMDV	HQYYNAPHT	MT200642.1	MT200656.1	train set
C1273	Spike	Cho et al. Nature (2021) DOI: 10.1038/s41586-021-04060-7	GFTFGDYA	SSNIGSYT	IRIKAYGGTT	SNN	TRVVDILTGYYYPDAFDI	AAWDDSLNGAV			train set
HL_CV03-170	Spike	Kreye et al. Cell 183:1058-1069 (2020)	GGSISSSNW	NIGSKS	IYHSGST	YDS	ARDTIGGHAFDI	QVWDSSSDHRV			train set
321.5.PB.5.5E02	HA	Turner JS et al. Nature. 2020 Oct;586(7827):127-32.	GYMFPSYG	NSDIGNYNY	ISSTYFGNK	DVT	SRVTIFGVPTGDP	SSYTTSSTWV	MT200287.1	MT200288.1	train set
Mod4_P3_IgG_G8-P1369	Spike	Wang et al. Nature 592:616-622 (2021)	GYTFTSYD	QSVSSSY	MNPNSGNT	GAS	ARGGGYIPNHHDAFDM	QQYGSSPPGYT			train set
COVD21_P2_HC_G4-p1369	Spike	Robbiani et al. Nature 584:437-442 (2020)	GFTFSSYG	QSISSW	ISYDGSNK	KAS	AKASGIYCSGGDCYSYYFDY	QQYNSYST	MW292983.1	MW293438.1	train set
PCV1-63	Spike	Jennewein et al. Cell Rep. 36:109353 (2021)	GYTFTSYG	QDISSW	ISAYNGNT	AAS	ARALSSYYDFWSAPLSWDRDNYYYYYMDV	QQAKSFPPPT	MW806139.1	MW806166.1	train set
MOD3_P2_IgG_G4-P1369	Spike	Wang et al. Nature 592:616-622 (2021)	GFTFSSYG	QSISSY	ISNDGSYK	ATS	ATDEGEATTYPGY	LQNYNTPPWT			train set
S24-461	Spike	Dugan et al. Immunity 54:1290-1303.e7 (2021)	GGSISSYY	ALPKKY	IYNSGST	KDS	ARGGLEHDGDYVYYYGMDV	LSEDSSGTWV			train set
F003-147	HA	Kurosawa,Y (unpublished)	GFTFADSA	QSISSY	ITSKVYGGTA	AAS	TRTRGYGDYVDSYYYGIDV	QQSYSTPFT	AB363077.1	AB373033.1	train set
321.5.PB.5.5E04	HA	Turner JS et al. Nature. 2020 Oct;586(7827):127-32.	GLGTSINSAGYY	QSISGKY	FHPSGTK	GAS	ARMEGHVWGRGSWFDF	QHCGSSPPVT	MT200291.1	MT200292.1	train set
16.a.60_Heavy	HA	Joyce MG et al. Cell. 2016 Jul 28;166(3):609-23.	GYSFTSFG	ESIGKF	ISGYTGNT	YTS	ARDRKQGEVVLPAASFRWFAP	QQSYSAPYT	KX386736.1	KX386255.1	train set
C1416	Spike	Cho et al. Nature (2021) DOI: 10.1038/s41586-021-04060-7	GFTFDDYA	NIGSKS	ISWNSGSI	YDS	AKDQGNYGDYFDY	QVWDSTSDHYVFGDHYV			train set
C003_P1_IgG_E2-P1369	Spike	Wang et al. Nature 592:616-622 (2021)	GLTVSSNY	QGISSY	IYSGGST	AAS	ARESYGMDV	QQLNSYPPRDT			train set	8
HK_CV01-124	Spike	Kreye et al. Cell 183:1058-1069 (2020)	GFTFSSYA	QSVSSSY	ISGSGGST	GAS	AKYGSITIFGVVIIGYFYFDY	QQYGSSPAT			train set
3365	HA	Lee J et al. Cell host & microbe. 2019 Mar 13;25(3):367-76.	GFTFSRYG	QSVGSY	IWDASFT	DAS	ARDPPYRTGHLDY	QQRSDWPLA	MK353390.1	MK353391.1	train set
56.a.07_Heavy	HA	Joyce MG et al. Cell. 2016 Jul 28;166(3):609-23.	GDSVSSNSAA	QSVSSSY	TYYRSKWYN	GAS	ARGSAMIFGVVIVLDC	QQFDGSHYT	KX387169.1	KX386541.1	train set
C2148	Spike	Cho et al. Nature (2021) DOI: 10.1038/s41586-021-04060-7	GFTVSSNY	QGISSY	IYSGGST	AAS	ARDLSYYGMDV	QQLNSYLFT			train set	1
COV2-2333	Spike	Zost et al. Nat. Med. 26:1422-1427 (2020)	GFTFSIYW	KLGDKY	IKQDASEK	EDT	ARLGGSSWHFDY	QAWSSSTAV	MT665750.1	MT665363.1	train set	18
C2154	Spike	Cho et al. Nature (2021) DOI: 10.1038/s41586-021-04060-7	GGTFSNYA	NRDVGGYNY	IIPVFVTP	EVT	ARETRGFGDLFGKGYFYYSGMDV	SSYRDTNTRV			train set
Mod11_P2_IgG_F6-P1369	Spike	Wang et al. Nature 592:616-622 (2021)	GGTFSSYV	SSNIGAGYD	IIPILGVA	GNS	AKMGPPEYGSGSGANEAFDI	QSYDSSLSGSS			train set
[truncated: 4,941 more rows]
